# Supplementary material for: Selective serotonin reuptake inhibitors versus placebo in patients with major depressive disorder. A systematic review with meta-analysis and Trial Sequential Analysis
Source: BMC Psychiatry. 2017 Feb 8;17:58. doi: 10.1186/s12888-016-1173-2 (PMC5299662; doi:10.1186/s12888-016-1173-2)
Supplement: Supplementary file 2 — List of excluded trials. (TXT 2726 kb) [file 12888_2016_1173_MOESM2_ESM.txt]

1.	9th International Forum on Mood and Anxiety Disorders. International journal of psychiatry in clinical practice.
2.	Therapeutic results with fluvoxamine. [German]. Die Therapiewoche. 1985;35:4679 + 4682.
3.	Azamianserin mirtazapine remergon EN=090918. Drugs of the future. 1990;15:1207-1211.
4.	Paroxetine. Aropax, Seroxat. Drugs of the future. 1991;16:184.
5.	Venlafaxine. Drugs of the future. 1991;16:875-876.
6.	Cericlamine hydrochloride. Antidepressant 5-HT uptake inhibitor. Drugs of the future. 1991;16:301-304.
7.	Managing the premenstrual syndrome. Drug and therapeutics bulletin. 1992;30:69-72.
8.	Mirtazapine. Remergon. Drugs of the future. 1992;17:1135.
9.	Venlafaxine. Drugs of the future. 1993;18:878-879.
10.	'Campaign on depression 1994'. Active disease confrontation. [German]. TW Neurologie Psychiatrie. 1994;8:697-698.
11.	Ipsapirone. Phase III Drug Profiles. 1994;4:1-15.
12.	Venlafaxine marketed as antidepressant. American journal of hospital pharmacy. 1994;51:1606.
13.	Venlafaxine - A new antidepressant. Medical letter on drugs and therapeutics. 1994;36:49-50.
14.	FDA panel recommends OCD treatment. Drug therapy. 1994;24:16-17.
15.	Venlafaxine. [Dutch]. Geneesmiddelenbulletin. 1995;29:5.
16.	Tianeptine: Challenging theories of the biochemical basis of depression? Drugs and Therapy Perspectives. 1995;6:5-7.
17.	Fluoxetine. New Zealand medical journal. 1995;108:95.
18.	Highlights of the 1995 Psychiatry Global Medical Conference. Journal of clinical psychiatry. 1995;56:488-499.
19.	Paroxetine cleared for panic disorder. Journal of pharmacy technology. 1996;12:181.
20.	Progress with nefazodone: Introduction. Journal of clinical psychiatry. 1996;57:3-5.
21.	Three new antidepressants. Drug and therapeutics bulletin. 1996;34:65-68.
22.	Paroxetin. [German]. Die Therapiewoche. 1996;46:1252-1255.
23.	Pediatric indication for fluvoxamine. American family physician. 1997;55:2867.
24.	Sertraline. Prescrire international. 1997;6:103-105.
25.	Discussion. European neuropsychopharmacology. 1997;7:S71-S73.
26.	Antidepressant can alleviate severe PMS. International journal of fertility and women's medicine. 1997;42:404.
27.	Citalopram. Prescrire international. 1997;6:36-39.
28.	New administration form for venlafaxine (Efexor XR). [Dutch]. Geneesmiddelenbulletin. 1998;32:97.
29.	Milnacipran. New preparation. Prescrire international. 1998;7:51-53.
30.	Withdrawing patients from antidepressants. Drug and therapeutics bulletin. 1999;37:49-52.
31.	Venlafaxine produces remission rates superior to those of SSRIs. Journal of pharmacy technology. 1999;15:185.
32.	Study shows mirtazapine reduces risk of depression relapse. Journal of pharmacy technology. 2000;16:21.
33.	Better quality of life with sertraline: Successful treatment in young patients. [German]. Psycho. 2000;26:i-iv.
34.	Effexor XR provides increased symptomatic improvement or remission of depression. Journal of the American Osteopathic Association. 2000;100:201.
35.	Withdrawal phenomena following discontinuation of antidepressant therapy - The unknown danger. [German]. MMW Fortschritte der Medizin. 2000;142:50-51.
36.	Hypericum in the treatment of mild and moderate depressions. St. John's efficacy and tolerability. [German]. Nervenheilkunde. 2000;19:92-93.
37.	The drug treatment of depression in primary care. MeReC Bulletin. 2000;11:33-36.
38.	Between anxiety and depression. [German]. Arztliche Praxis Neurologie Psychiatrie. 2000:44.
39.	Venlafaxine XR: Effective in long term management of generalised anxiety disorder. Drugs and Therapy Perspectives. 2001;17:1-4.
40.	Augmentation strategies in resistant depression - Some are effective and well tolerated. Drugs and Therapy Perspectives. 2001;17:6-9.
41.	Severe depression does not respond to st. John's wort, study says. American journal of health-system pharmacy. 2001;58:954+956.
42.	Pharmacogenomics: Can we predict response to antipsychotics? Pharmaceutical journal. 2001;267:658-659.
43.	Nicotine replacement therapy is safer. Prescrire international. 2001;10:163-167.
44.	Approval of citalopram for the treatment of panic disorders. [German]. Deutsche Apotheker-Zeitung. 2001;141:48.
45.	St. John's wort found ineffective for major depression. Economics of Neuroscience. 2001;3:22.
46.	Non-nicotine pharmacotherapy may prove useful in smoking cessation. Drugs and Therapy Perspectives. 2001;17:9-12.
47.	An open, baseline controlled evaluation of sertraline safety and efficacy in the treatment of depression in Thai patients. Chotmaihet thangphaet [Journal of the Medical Association of Thailand]. 2001;84:54-62.
48.	Cancer news of the last 30 days. Oncology Spectrums. 2001;2:310-311.
49.	Antidepressant discontinuation syndromes: Common, under-recognised and not always benign. Drugs and Therapy Perspectives. 2001;17:12-15.
50.	An improving outlook for patients with postherpetic neuralgia. Drugs and Therapy Perspectives. 2001;17:8-11.
51.	Trauma and stress: Diagnosis and treatment. Journal of clinical psychiatry. 2001;62:906-915.
52.	MK 869: Aprepitant, L 754030, MK 0869. Drugs in R and D. 2002;3:200-203.
53.	SSRIs for premenstrual dysphoric disorder. Drug and therapeutics bulletin. 2002;40:70-72.
54.	Fluoxetine approved for paediatric use. WHO Drug Information. 2002;16:290.
55.	Specific issues in depression. MeReC Briefing. 2002:1-5.
56.	SSRIs cut cardiac deaths post-MI. Pharmaceutical journal. 2002;268:755.
57.	S-enantiomer of citalopram effective for depression. Pharmaceutical journal. 2002;268:603.
58.	Escitalopram has faster action and is better tolerated than venlafaxine. Pharmaceutical journal. 2002;269:557.
59.	Pharmacoeconomic data support the use of SSRIs in depression. Drugs and Therapy Perspectives. 2002;18:23-26.
60.	Sertraline safe for depression post-MI. Pharmaceutical journal. 2002;269:239.
61.	CME posttest. Pathophysiology of depression: The emerging role of substance P. Journal of clinical psychiatry. 2002;63:30-31.
62.	Effect of Hypericum performatum (St John's wort) in major depressive disorder: A randomized controlled trial. JAMA: Journal of the American Medical Association. 2002;287:1807-1814.
63.	St John's wort effect not proven for major depression. Pharmaceutical journal. 2002;268:492.
64.	30 Days. Clinical and economic news of the last 30 days. TEN Trends in Evidence-Based Neuropsychiatry. 2002;4:15-17.
65.	Olanzapine is a useful alternative to mood stabilisers for the varied presentations of bipolar I disorder. Drugs and Therapy Perspectives. 2002;18:1-4.
66.	Surgery & watchful waiting for early prostate cancer provide similar outcomes. Expert review of pharmacoeconomics & outcomes research. 2002;2:403-410.
67.	Depression relapse rate decreases with new dual re-uptake inhibitor. Pharmaceutical journal. 2003;271:488.
68.	Paroxetine linked with suicidal behaviour in under 18s. Pharmaceutical journal. 2003;270:813.
69.	Opinion and evidence in neurology and psychiatry. CNS drugs. 2003;17:679-687.
70.	Reducing the risk for suicide in schizophrenia and affective disorders. Journal of clinical psychiatry. 2003;64:1122-1129.
71.	Mild depression in general practice: Time for a rethink? Drug and therapeutics bulletin. 2003;41:60-64.
72.	New analysis for duloxetine. Pharmaceutical journal. 2003;270:821.
73.	Suicide risk warning for children now extended by CSM to cover venlafaxine. Pharmaceutical journal. 2003;271:395.
74.	Opinion and Evidence in Neurology and Psychiatry. CNS drugs. 2003;17:1059-1065.
75.	Study supports SSRI use for depression in children. Pharmaceutical journal. 2003;271:288.
76.	The treatment of alcohol use disorders in adolescents requires greater research. Drugs and Therapy Perspectives. 2003;19:6-9.
77.	Tackling premenstrual syndrome. MeReC Bulletin. 2003;13:1-12.
78.	Age and gender likely to impact upon the treatment of depression. Pharmaceutical journal. 2003;271:556.
79.	Paroxetine: Avoid in children and adolescents. WHO Drug Information. 2003;17:106-107.
80.	Drugs for disruptive features in dementia. Drug and therapeutics bulletin. 2003;41:1-4.
81.	Monitoring psychotropic drugs' utilization and cost in psychiatric services and general practice. [Italian]. Giornale Italiano di Farmacia Clinica. 2003;17:33-47.
82.	Depression also effects the body. [German]. Pharmazie in unserer Zeit. 2003;32:74.
83.	Escitalopram oxalate. Australian Prescriber. 2003;26:147.
84.	Blind faith in double blind studies. [German]. Arztezeitschrift fur Naturheilverfahren und Regulationsmedizin. 2003;44:253.
85.	St John's wort and depression. Prescrire international. 2004;13:187-190+192.
86.	Shortcomings revealed in trials of antidepressants in children. Pharmaceutical journal. 2004;272:465.
87.	MHRA issues new advice on SSRI dose changes, withdrawal and the risk of suicidal behaviour. Pharmaceutical journal. 2004;273:839.
88.	Antidepressants improve poststroke survival. Neuroscientist. 2004;10:277.
89.	Sertraline and venlafaxine: Prevention of recurrent depression: No advance. Pharmacometrics. 2004;66:19-20.
90.	Unpublished studies change risk benefits of SSRIs in children. Pharmaceutical journal. 2004;272:534.
91.	Effective therapy available for adolescents with depression. Pharmaceutical journal. 2004;273:246.
92.	Suicidal ideas with paroxetine or venlafaxine. Prescrire international. 2004;13:21.
93.	Current side-effects of drugs: Severe rhabdomyolosis after use of propofol; didanosine, lamivudine, tenofovir DF; oxycodone (Oxygesic); venlafaxine (Trevilor, trevilor retard). [German]. Tagliche Praxis. 2004;45:198-200.
94.	Helping depressed children. Nature. 2004;431:111.
95.	Tramadol - Biovail Corporation. Drugs in R and D. 2004;5:182-183.
96.	What's wrong with prescribing hypnotics? Drug and therapeutics bulletin. 2004;42:89-93.
97.	The sequential approach to treating recurrent depression shows promise in some patients. Drugs and Therapy Perspectives. 2004;20:11-14.
98.	Depressing research. Lancet. 2004;363:1335.
99.	St John's wort extract versus citalopram. [German]. Pharmazeutische Zeitung. 2004;149:28.
100.	GSK accused of suppressing negative trial data. Nature reviews. Drug discovery. 2004;3:543.
101.	Eszopiclone: Esopiclone, Estorra, S-zopiclone, zopiclone - Sepracor. Drugs in R and D. 2005;6:111-115.
102.	Duloxetine (Cymbalta) for diabetic neuropathic pain. Medical letter on drugs and therapeutics. 2005;47:67-68.
103.	More on St Johns wort. Medicine today. 2005;6:10.
104.	Abnormal drug response: Opportunities for risk reduction through pharmacogenetics. WHO Drug Information. 2005;19:3-12.
105.	St John's wort = SSRI for moderate-severe depression. South African family practice. 2005;47:18.
106.	Drugs minimally effective for neuropsychiatric symptoms of dementia. Journal of family practice. 2005;54:407.
107.	Escitalopram or citalopram for depression in primary care? MeReC Extra. 2005.
108.	More advice on SSRI use. WHO Drug Information. 2005;19:117.
109.	Acute mania treatment. Journal of clinical psychiatry. 2005;66:1598-1601.
110.	Long-term treatment. Journal of clinical psychiatry. 2005;66:1604-1607.
111.	Make use of options for an added therapeutic value. State of the art conference 2005: Innovation and changes in antidepressive therapy in Germany. [German]. Nervenheilkunde. 2005;24:1-8.
112.	Sertraline and venlafaxine. Prevention of recurrent depression: No advance. Prescrire international. 2005;14:19-20.
113.	Drug treatments for bipolar disorder: 1 - Acute manic or depressive episodes. Drug and therapeutics bulletin. 2005;43:28-32.
114.	Physical complaints can overlap mental symptoms. Diffuse pain? It could be depression!. [German]. MMW Fortschritte der Medizin. 2006;148:62-63.
115.	Moderate to severe depression: Long-term treatment. [German]. Schweizerische Zeitschrift fur GanzheitsMedizin. 2006;18:361-362.
116.	Less sexual dysfunction with duloxetine treatment in major depression?. [German]. Psychopharmakotherapie. 2006;13:264-265.
117.	Duloxetine effective for fibromyalgia in some women. Journal of family practice. 2006;55:382.
118.	Chasing quality - Clinical practice guidelines and HEDIS measures of asthma and depression therapy management. Journal of managed care pharmacy. 2006;12:78-80.
119.	Disease management update. Disease Management and Health Outcomes. 2006;14:191-196.
120.	Antidepressant drugs increase suicide risk in children. Journal of family practice. 2006;55:488.
121.	Manifestations and management of chronic insomnia in adults: Key points and implications of the 2005 NIH State-of-the-Science Conference Statement. American journal of managed care. 2006;12:1-12.
122.	Transcranial magnetic stimulation: Do magnetic fields help parkinsonian patients?. [German]. Deutsche Apotheker-Zeitung. 2006;146:30-32.
123.	Duloxetine. Depression and diabetic neuropathy: Too many adverse effects. Prescrire international. 2006;15:168-172.
124.	Transdermal selegiline (Emsam). Medical letter on drugs and therapeutics. 2006;48:41-42.
125.	What did year 2005 bring us? New drugs, developments and side-effects. [Dutch]. Geneesmiddelenbulletin. 2006;40:3-10.
126.	Rasagiline (Azilect) for Parkinson's disease. Medical letter on drugs and therapeutics. 2006;48:97-99.
127.	All SSRIs can cause increased risk of suicide or self-harm in youths with depression. Australian Journal of Pharmacy. 2007;88:86.
128.	Gerontology forum: An update on the literature. Drugs & aging. 2007;24:73-80.
129.	SSRIs show early clinical improvement in depression. Australian Journal of Pharmacy. 2007;88:86.
130.	Practice parameter for the assessment and treatment of children and adolescents with depressive disorders. Journal of the American Academy of Child and Adolescent Psychiatry. 2007;46:1503-1526.
131.	Is there a place for duloxetine? Drug and therapeutics bulletin. 2007;45:29-32.
132.	Aetna launches industry's first bipolar disease management program. Drug Benefit Trends. 2007;19:85-87.
133.	Sleep-promoting medications should be used with caution in elderly nursing home residents. Drugs and Therapy Perspectives. 2007;23:10-13.
134.	Transcranial magnetic stimulation: Potential new treatment for resistant depression. Journal of clinical psychiatry. 2007;68:315-330.
135.	SSRIs show clinical improvement on depression. Australian Journal of Pharmacy. 2007;88:60.
136.	Adding an antidepressant does not improve bipolar depression. Journal of family practice. 2007;56:616.
137.	Cognitive behavioral therapy + alternative selective serotonin reuptake inhibitor better than alternative SSRI alone in adolescent depression. Journal of the National Medical Association. 2008;100:762-763.
138.	Thanks, but no thanks.. Prescrire international. 2008;17:178.
139.	The menopausal transition. Fertility and sterility. 2008;90:S61-S65.
140.	Desvenlafaxine for depression. Medical letter on drugs and therapeutics. 2008;50:37-39.
141.	Desvenlafaxine for depression. Obstetrics and gynecology. 2008;112:694-696.
142.	Depression, antidepressants and heart disease. Drug and therapeutics bulletin. 2008;46:29-32.
143.	Many drugs require more robust evidence to establish their association with suicidal ideation and suicidality. Drugs and Therapy Perspectives. 2008;24:22-24.
144.	Treating depression in alcohol misuse. Drug and therapeutics bulletin. 2008;46:11-14.
145.	Agomelatine: AGO 178, AGO178, S 20098, Drugs in R and D(2008).
146.	Omissions in acknowledgments in: "The treatment for adolescents with depression study (TADS): Long-term effectiveness and safety outcomes". Archives of general psychiatry. 2008;65:101.
147.	Fluoxetine: Depression in children: Too many uncertainties. Prescrire international. 2008;17:186-187.
148.	A Clinical Practice Guideline for Treating Tobacco Use and Dependence: 2008 Update. A U.S. Public Health Service Report. American journal of preventive medicine. 2008;35:158-176.
149.	Duloxetine: A guide to its use in major depressive disorder. Drugs and Therapy Perspectives. 2008;24:5-8.
150.	Milnacipran (Savella) for fibromyalgia. Medical letter on drugs and therapeutics. 2009;51:45-46.
151.	Tackling partial response to depression treatment. Primary care companion to the Journal of clinical psychiatry. 2009;11:155-162.
152.	A roadmap to key pharmacologic principles in using antipsychotics in the treatment of older patients. Journal of clinical psychiatry. 2009;70:131-138.
153.	Clinically important differences exist between antidepressants for both efficacy and acceptability. Australian Journal of Pharmacy. 2009;90:77.
154.	Digest. Progress in neurology and psychiatry. 2009;13:40-43.
155.	Antidepressant agents in children and adolescents: Significance of St. John's wort extract. [German]. Schweizerische Zeitschrift fur GanzheitsMedizin. 2009;21:272-273.
156.	Escitalopram, sertraline more effective, better tolerated than other newer antidepressants. Journal of the National Medical Association. 2009;101:741-742.
157.	Escitalopram: Effective in challenging depressive symptoms. [German]. Psychopharmakotherapie. 2009;16:2P.
158.	Agomelatine. Prescrire international. 2009;18:241-243+245.
159.	SSRI escitalopram improves cognitive function recovery in recent stroke survivors. Formulary (Cleveland, Ohio). 2010;45:115.
160.	Digest. Progress in neurology and psychiatry. 2010;14:34-35.
161.	Atypical antipsychotics may be useful as adjuncts to antidepressant therapy in treatment-resistant depression. Drugs and Therapy Perspectives. 2010;26:17-20.
162.	Acupuncture. Focus on Alternative and Complementary Therapies. 2010;15:163-169.
163.	The treatment success in depressive patients in focus: Early and clear pain reduction improves the chance of remission. [German]. MMW Fortschritte der Medizin. 2010;152:78-79.
164.	Two drugs more effective to induce remission of MDD. Journal of the National Medical Association. 2010;102:660-661.
165.	Agomelatine for major depressive episodes. Drug and therapeutics bulletin. 2010;48:93-96.
166.	Effect of paroxetine on personality. Australian Journal of Pharmacy. 2010;91:83.
167.	Herbal medicine. Focus on Alternative and Complementary Therapies. 2010;15:152-157.
168.	Abstracts from Professional Poster Presentations at AMCP's 2010 Educational Conference. Journal of managed care pharmacy. 2010.
169.	Lithium is still a first-line option in the treatment of patients with bipolar disorder. Drugs and Therapy Perspectives. 2010;26:9-14.
170.	Management of seasonal affective disorder. BMJ (Online). 2010;340:1185-1189.
171.	Omega-3 fatty acids not effective for depression in patients with coronary heart disease. Journal of the National Medical Association. 2010;102:151.
172.	Consider the cause of anorexia when treating elderly patients. Drugs and Therapy Perspectives. 2010;26:15-16.
173.	Pregabalin for generalised anxiety disorder. Drug and therapeutics bulletin. 2010;48:19-22.
174.	Sublingual asenapine: A guide to its use in acute mania in adults with bipolar i disorder. Drugs and Therapy Perspectives. 2011;27:1-5.
175.	Treat the symptoms of fibromyalgia with a variety of strategies, as individual therapies provide only moderate benefits. Drugs and Therapy Perspectives. 2011;27:17-20.
176.	Treatment of Parkinson's disease. Psychological disorders: Striking a balance in order to optimise antiparkinsonian treatment. Prescrire international. 2011;20:242-245.
177.	Antidepressants increase risk of adverse effects in Alzheimer's disease. Australian Journal of Pharmacy. 2011;92:76.
178.	A variety of non-hormonal strategies may provide women with relief from vasomotor symptoms. Drugs and Therapy Perspectives. 2011;27:19-22.
179.	Treatment-resistant depression: No panacea, many uncertainties - Adverse effects are a major factor in treatment choice. Prescrire international. 2011;20:128-133.
180.	Consider augmentation or switching strategies when first-line antidepressants are unsuccessful in major depressive disorder. Drugs and Therapy Perspectives. 2011;27:7-12.
181.	A brief summary of the articles appearing in this issue of Biological Psychiatry. Biological psychiatry. 2012;72:521.
182.	Paroxetine and venlafaxine XR are effective in treating depression in patients with Parkinson's disease. Australian Journal of Pharmacy. 2012;93:94.
183.	New drugs for multiple sclerosis. Medical letter on drugs and therapeutics. 2012;54:89-91.
184.	Fluoxetine and venlafaxine decrease suicidal thoughts and behaviour. Australian Journal of Pharmacy. 2012;93:87.
185.	Vortioxetine (Brintellix) for depression. Medical letter on drugs and therapeutics. 2013;55:93.
186.	Pharmacotherapy. Australian Prescriber. 2013;36:157.
187.	Locally advanced prostate cancer: Effective treatments, but many adverse effects. Prescrire international. 2013;22:18-23.
188.	Paroxetine (Brisdelle) for hot flashes. Medical letter on drugs and therapeutics. 2013;55:85.
189.	Tinnitus. Drug and therapeutics bulletin. 2013;51:20-24.
190.	Screening and management of depression for adults with chronic diseases: An evidence-based analysis. Ontario Health Technology Assessment Series. 2013.
191.	Sertraline and mirtazapine ineffective for treating depression in people with dementia. Drug and therapeutics bulletin. 2013;51:50.
192.	Latest reviews from Cochrane. Prescriber. 2013;24:45.
193.	Levomilnacipran (Fetzima): A new SNRI for depression. Medical letter on drugs and therapeutics. 2013;55:101-102.
194.	3rd HPE, TW M, ME K, et al. A double blind, placebo-controlled pilot study of galantamine augmentation of antidepressant treatment in older adults with major depression. International journal of geriatric psychiatry. 2008;23:625-631.
195.	3rd RCF, Frank E, JM P, et al. High relapse rate after discontinuation of adjunctive medication for elderly patients with recurrent major depression. American journal of psychiatry. 1996;153:1418-1422.
196.	Treating depression to remission in older adults: a controlled evaluation of combined escitalopram with interpersonal psychotherapy versus escitalopram with depression care management, International journal of geriatric psychiatry(2010).
197.	-F PM, Boyer P. "Venlafaxine and paroxetin in treatment-resistant depression: Double-blind, randomised comparison": Erratum. The British Journal of Psychiatry. 1999;175:394.
198.	-M AJ, -M LP, Despiegel N, Verpillat P. Escitalopram is more effective than citalopram for the treatment of severe major depressive disorder. [French]. L'Encephale: Revue de psychiatrie clinique biologique et therapeutique. 2004;30:158-166.
199.	-P OJ, Bayle F, Kasper S. A meta-analysis of randomized controlled trials of tianeptine versus SSRI in the short-term treatment of depression. [French]. L'Encephale: Revue de psychiatrie clinique biologique et therapeutique. 2003;29:322-328.
200.	-P OJ, Gourion D, Montagne A, Rostin M, -F PM. Milnacipran and venlafaxine at flexible doses (up to 200 mg/d) in the outpatient treatment of adults with moderate-to-severe major depressive disorder: A 24-week randomised, double blind exploratory study. [French]. L'Encephale: Revue de psychiatrie clinique biologique et therapeutique. 2009;35:595-604.
201.	[Anonymous]. Duloxetine (Cymbalta). Medical letter on drugs and therapeutics. 2004;46:81-83.
202.	[Anonymous]. Duloxetine (Cymbalta). Medical letter on drugs and therapeutics. 2004;46:81-83.
203.	[Anonymous]. Treatment of Bipolar Depression. Journal of clinical psychiatry. 2005;66:1601-1604.
204.	[Anonymous]. Strategies and Tactics of Treatment for Complicated Depression: an Algorithmic Approach. Journal of clinical psychiatry. 2006;67:315-316.
205.	[Ed] GAJ, [Ed] OJ-O. "Paroxetine versus placebo: A double-blind comparison in depressed patients": Duplicate publication. Journal of clinical psychiatry. 1995;56:81.
206.	A AA, Jonathan S, M TJ. Evidence for short-term psychodynamic psychotherapy for depression. Journal of clinical psychiatry. 2012;73:718.
207.	A AB, SA C, AA N, SH A, Sh R. Petal and stigma of Crocus sativus L. in the treatment of depression: A pilot double - blind randomized trial. Journal of Medicinal Plants. 2008;7:29-36.
208.	A BD, Giovanna P, J EG. Dr. Brent, Ms. Porta, and Dr. Emslie reply. American journal of psychiatry. 2009;166:936-937.
209.	A BD, J EG, N CG, et al. Predictors of spontaneous and systematically assessed suicidal adverse events in the treatment of SSRI-resistant depression in adolescents (TORDIA) study. American journal of psychiatry. 2009;166:418-426.
210.	A BH, P GA, S MH, MT PT, A LF, L LG. Cytochromes CYP2D6 and CYP2C9 and relapse depression rates in a cohort of adolescents. European neuropsychopharmacology. 2014;Conference:S722-S723.
211.	A BJ, A BD. "Fluoxetine, cognitive-behavioral therapy, and their combination for adolescents with depression: Treatment for Adolescents With Depression Study (TADS) randomized controlled trial": Comment. JAMA: Journal of the American Medical Association. 2004;292:2578.
212.	Exercise and pharmacotherapy in the treatment of major depressive disorder, Psychosomatic medicine(2007).
213.	A BJ, Andrew S, A BM, Murali DP, M HB. Exercise, pharmacotherapy, and depression: Response to letters to the editor. Psychosomatic medicine. 2008;70:264-265.
214.	A BJ, Boris B, Satish I, P BR, A BD. Placebo response in randomized controlled trials of antidepressants for pediatric major depressive disorder. [Review] [52 refs]. American journal of psychiatry. 2009;166:42-49.
215.	A BJ, Peter M, H MPG, W vdBW. Comparison of 2 treatment strategies for depressed inpatients: Imipramine and lithium addition or mirtazapine and lithium addition. Journal of clinical psychiatry. 1998;59:657-663.
216.	A BJ, Satish I, B SC, et al. Clinical Response and Risk for Reported Suicidal Ideation and Suicide Attempts in Pediatric Antidepressant Treatment - a Meta-Analysis of Randomized Controlled Trials. JAMA: Journal of the American Medical Association. 2007;297:1683-1696.
217.	A BR, M AA, R SD, et al. Efficacy of sequential use of fluoxetine for smoking cessation in elevated depressive symptom smokers. Nicotine & tobacco research. 2014;16:197-207.
218.	A BW, Mihaly A, Ram S. Pituitary-adrenocortical hyperfunction and intolerance to fluvoxamine, a selective serotonin uptake inhibitor. American journal of psychiatry. 1986;143:88-90.
219.	A BW, Wilma H. Are patients who are intolerant to one SSRI intolerant to another? Psychopharmacology bulletin. 1992;28:253-256.
220.	A BW, Wilma H. Are patients who are intolerant to one serotonin selective reuptake inhibitor intolerant to another? Journal of clinical psychiatry. 1995;56:30-34.
221.	A CA, Sarah L, David N, et al. Adverse effects from antidepressant treatment: Randomised controlled trial of 601 depressed individuals. Psychopharmacology. 2014;231:2921-2931.
222.	A CI, F LA, Elise W, et al. Corrigendum to "Neurophysiologic predictors of treatment response to fluoxetine in major depression.". Psychiatry research. 2000;95:87.
223.	A CI, F LA, Melinda M, et al. Early changes in prefrontal activity characterize clinical responders to antidepressants. Neuropsychopharmacology. 2002;27:120-131.
224.	Association between patient beliefs regarding assigned treatment and clinical response: Reanalysis of data from the Hypericum Depression Trial Study Group, Journal of clinical psychiatry(2011).
225.	A CJ, L TV, I PG. Resolution of sleepiness and fatigue: A comparison of bupropion and selective serotonin reuptake inhibitors in subjects with major depressive disorder achieving remission at doses approved in the European Union. Journal of psychopharmacology (Oxford, England). 2014;28:118-124.
226.	A CL. Once-daily venlafaxine extended release (XR) and venlafaxine immediate release (IR) in outpatients with major depression. Annals of clinical psychiatry. 1997;9:157-164.
227.	A CL, Guy B, S CJ, Guy C, al e. "A comparison of venlafaxine, trazodone, and placebo in major depression": Erratum. Journal of clinical psychopharmacology. 1994;14:292.
228.	A CL, L BR, S CJ, et al. A comparison of venlafaxine, trazodone, and placebo in major depression.[Erratum appears in J Clin Psychopharmacol 1994 Aug;14(4):292]. Journal of clinical psychopharmacology. 1994;14:99-106.
229.	Change in symptoms of erectile dysfunction in depressed men initiating buprenorphine therapy, Journal of substance abuse treatment(2013).
230.	A CS, Doug W, M ST, D BS, Michael C, Gary T. A randomized, double-blind comparison of olanzapine/Fluoxetine combination, olanzapine, fluoxetine, and Venlafaxine in treatment-resistant depression. Depression and anxiety. 2006;23:364-372.
231.	A dB, KK S. Group 1 metabotropic glutamate receptors and schizophrenia. Wiley Interdisciplinary Reviews: Membrane Transport and Signaling. 2012;1:94-103.
232.	A dBJ, G WH. Effect of a serotonin and noradrenaline uptake inhibitor in panic disorder: A double-blind comparative study with fluvoxamine and maprotiline. International clinical psychopharmacology. 1988;3:59-74.
233.	A DE, M BM. "Effects of citalopram and interpersonal psychotherapy on depression in patients with coronary artery disease": Comment. JAMA: Journal of the American Medical Association. 2007;297:1879-1880.
234.	A DLI, MA C. Duloxetine in neuropathic pain. [Spanish]. Revista de la Sociedad Espanola del Dolor. 2006;13:21-31.
235.	A DN, P YP, Richard E, L MA. A Double-Blind, Placebo-Controlled Study of the Efficacy and Safety of Desvenlafaxiine Succinate in the Treatment of Major Depressive Disorder. Journal of clinical psychiatry. 2007;68:677-688.
236.	A DR, H MB, J LE, et al. Somatic symptoms of depression in elderly patients with medical comorbidities. International journal of geriatric psychiatry. 2005;20:973-982.
237.	A DR, J GB. Suicidal and homicidal ideations emerging during a placebo period [1]. Journal of clinical psychiatry. 1992;53:171.
238.	A DR, J GB, F JA, M SR. A double-blind placebo-controlled study of fluvoxamine and imipramine in depression. Journal of clinical psychiatry. 1985;46:84-87.
239.	A DR, M KA, William C. Lack of change in fluoxetine and norfluoxetine kinetics when switching from fluoxetine to paroxetine. Journal of clinical psychopharmacology. 1996;16:320-323.
240.	A DS. A one-year pragmatic trial of naltrexone vs disulfiram in the treatment of alcohol dependence. Alcohol and Alcoholism. 2004;39:528-531.
241.	A DS. An open randomized study comparing disulfiram and acamprosate in the treatment of alcohol dependence. Alcohol and Alcoholism. 2005;40:545-548.
242.	A DS. A comparative study using Disulfiram and Naltrexone in alcohol-dependent adolescents. Journal of substance use. 2014;19:341-345.
243.	A EK, SH G, Mork A, AA M. Adult life behavioral consequences of early maternal separation are alleviated by escitalopram treatment in a rat model of depression. Progress in neuro-psychopharmacology & biological psychiatry. 2006;30:535-540.
244.	A F-CJ, F MC, A LD, E MP, G MA, AJr ZC. Combining a dopamine agonist and selective serotonin reuptake inhibitor for the treatment of depression: A double-blind, randomized pilot study. Journal of affective disorders. 2013;149:319-325.
245.	A FD, J DM, Joachim W, S CA, K KD. The relationship between antidepressant and analgesic responses: Findings from six placebo-controlled trials assessing the efficacy of duloxetine in patients with major depressive disorder. Current medical research and opinion. 2008;24:3105-3115.
246.	A FJ, Douglas SJ, J AS, M BJ, T MR, R JP. Depression outcome in alcohol dependent patients: An evaluation of the role of independent and substance-induced depression and other predictors. Journal of affective disorders. 2015;174:503-510.
247.	A FM, L PM, V BW, et al. Current landscape, unmet needs, and future directions for treatment of bipolar depression. Journal of affective disorders. 2014;169:S17-S23.
248.	A FT, Tatsuo A, Hideki A, Toru O, Teruhiko H. Evidence-based guidelines for interpretation of the Hamilton Rating Scale for Depression. Journal of clinical psychopharmacology. 2007;27:531-534.
249.	A G-DA, Guindalini C, Batista-Neves S, IR DO, Miranda-Scippa A, LC Q. Can antidepressants prevent interferon-alpha-induced depression? A review of the literature. [Review]. General hospital psychiatry. 2010;32:401-405.
250.	A GB, A UL, Gary E-L, W MI. Premature conclusions about psychotherapy for dysthymia. Journal of clinical psychiatry. 2009;70:1188.
251.	A GH, B KJ, I SS, et al. A genomewide association study of citalopram response in major depressive disorder. Biological psychiatry. 2010;67:133-138.
252.	Association of mu-opioid receptor variants and response to citalopram treatment in major depressive disorder, American journal of psychiatry(2010).
253.	A GK, R JP, T MR, E LS. Thyroid indices and response to fluoxetine and nortriptyline in major depression. Journal of psychopharmacology (Oxford, England). 2003;17:431-437.
254.	A GS, Walach H. Why Prozak when we have reiki? Focus on Alternative and Complementary Therapies. 2005;10:45-46.
255.	A HJ. Org-3770 (Mirtazapine) Versus Trazodone - a Placebo-Controlled Trial in Depressed Elderly Patients. Human Psychopharmacology: Clinical and Experimental. 1995;10:S125-S133.
256.	A HJ, Spilios A, S RA, et al. Randomised controlled study of sleep after nefazodone or paroxetine treatment in out-patients with depression. The British Journal of Psychiatry. 2002;180:528-535.
257.	A HR, B DS, R EA, Til S, F FJ, N GB. Risk of adverse events in treatment-resistant depression: Propensity-score-matched comparison of antidepressant augment and switch strategies. General hospital psychiatry. 2012;34:192-200.
258.	A HRM. Efficacy of SSRIs and newer antidepressants in severe depression: comparison with TCAs. [Review] [58 refs]. Journal of clinical psychiatry. 1999;60:326-335.
259.	A HRM. The use of mirtazapine in difficult-to-treat patient populations. Human Psychopharmacology: Clinical and Experimental. 2002;17:S33-S36.
260.	A HRM. "Does olanzapine have any antidepressant effect?": Dr. Hirschfeld replies. American journal of psychiatry. 2006;163:1839.
261.	A HRM, A VL. Newer antidepressants: review of efficacy and safety of escitalopram and duloxetine. [Review] [12 refs]. Journal of clinical psychiatry. 2004;65 Suppl 4:46-52.
262.	A HRM, Craig M, C LT, J DM. Time Course of Depression-Symptom Improvement During Treatment with Duloxetine. Depression and anxiety. 2005;21:170-177.
263.	A HRM, J FL, S MJ. To The Editor: Antidepressants for Bipolar Depression. American journal of psychiatry. 2005;162:1546-1547.
264.	A HRM, M RJ, L DP, et al. Predictors of response to acute treatment of chronic and double depression with sertraline or imipramine. Journal of clinical psychiatry. 1998;59:669-675.
265.	A JM, P HJ, L TJ, K BS, Alan F. Reduction of platelet serotonin content in depressed patients treated with either paroxetine or desipramine. International journal of neuropsychopharmacology. 2000;3:229-235.
266.	A JR. Ketamine for treatment-resistant depression: Ready or not for clinical use? American journal of psychiatry. 2013;170:1079-1081.
267.	A KM, C TA, Diane M, et al. Paroxetine versus placebo and other agents for depressive disorders: a systematic review and meta-analysis. [Review] [124 refs]. Journal of clinical psychiatry. 2007;68:1845-1859.
268.	A KR, J CT, J EG, W RJ, W HC, John RA. Prediction of response to fluoxetine and placebo in children and adolescents with major depression: A hypothesis generating study. Journal of affective disorders. 1999;54:269-276.
269.	A KT, Shefali M, Bernardo DO, R CJ, A FM, Leslie C. Balancing benefits and harms of treatments for acute bipolar depression. Journal of affective disorders. 2014;169:S24-S33.
270.	A L-VM, Ioseba I-C, M J-LJ, et al. Depressive symptomatology and response to treatment with antidepressants in patients with a dual diagnosis. Addictive disorders & their treatment. 2014;13:125-132.
271.	A LL, C SS, L RC, F AR, T BK. Does Comorbid Anxiety or Depression Affect Clinical Outcomes in Patients With Post-traumatic Stress Disorder and Alcohol Use Disorders? [References]. Comprehensive psychiatry. 2004;45:304-310.
272.	A LL, Mikkelsen PL, Rasmussen S, P lFH. Paroxetine in the treatment of depression - A randomized comparison with amitriptyline. Acta psychiatrica Scandinavica. 1985;71:249-255.
273.	A MC, Jason B, E SJ-M, et al. Cognitive response to pharmacological treatment for depression in Alzheimer disease: Secondary outcomes from the depression in Alzheimer's disease study (DIADS). The American Journal of Geriatric Psychiatry. 2004;12:491-498.
274.	A MG, J TB, J KN, David H, S GM, Ester K. A Comparison of Cognitive-Behavioral Therapy, Sertraline, and Their Combination for Adolescent Depression. Journal of the American Academy of Child and Adolescent Psychiatry. 2006;45:1151-1161.
275.	A MS. New antidepressants and 5-HT uptake inhibitors. Acta neurologica Scandinavica. 1989;80:107-116.
276.	A MS. A review of the safety of paroxetine. European psychiatry. 1993;8:25S-30S.
277.	A MS. Reboxetine: Additional benefits to the depressed patient. Journal of psychopharmacology (Oxford, England). 1997;11:S9-S15.
278.	A MS. Predicting response: Noradrenaline reuptake inhibition. International clinical psychopharmacology. 1999;14:S21-S26.
279.	A MS. Managing the severely ill and long-term depressed. International journal of psychiatry in clinical practice. 1999;3:S13-S17.
280.	A MS. Dopaminergic deficit and the role of amisulpride in the treatment of mood disorders. International clinical psychopharmacology. 2002;17:S9-S17.
281.	A MS. Major depressive disorders: Clinical efficacy and tolerability of agomelatine, a new melatonergic agonist. European neuropsychopharmacology. 2006;16:S633-S638.
282.	A MS, Dufour H, Brion S, Gailledreau J, al e. The prophylactic efficacy of fluoxetine in unipolar depression. The British Journal of Psychiatry. 1988;153:69-76.
283.	A MS, Dunbar G. Paroxetine is better than placebo in relapse prevention and the prophylaxis of recurrent depression. International clinical psychopharmacology. 1993;8:189-195.
284.	A MS, F AH. Escitalopram versus venlafaxine XR in the treatment of depression. International clinical psychopharmacology. 2006;21:297-309.
285.	A MS, Hans-Jurgen M. Is the significant superiority of escitalopram compared with other antidepressants clinically relevant?. [Review] [23 refs]. International clinical psychopharmacology. 2009;24:111-118.
286.	A MS, Kennedy SH, Burrows GD, Lejoyeux M, Hindmarch I. Absence of discontinuation symptoms with agomelatine and occurrence of discontinuation symptoms with paroxetine: A randomized, double-blind, placebo-controlled discontinuation study. International clinical psychopharmacology. 2004;19:271-280.
287.	A MS, Rasmussen JG. Citalopram 20 mg, citalopram 40 mg and placebo in the prevention of relapse of major depression. International clinical psychopharmacology. 1992;6 Suppl 5:71-73.
288.	A MS, Rasmussen JG, Lyby K, Connor P, Tanghosj P. Dose response relationship of citalopram 20 mg, citalopram 40 mg and placebo in the treatment of moderate and severe depression. International clinical psychopharmacology. 1992;6 Suppl 5:65-70.
289.	A MS, Rasmussen JG, Tanghoj P. A 24-week study of 20 mg citalopram, 40 mg citalopram, and placebo in the prevention of relapse of major depression. International clinical psychopharmacology. 1993;8:181-188.
290.	A MS, Richard E. Relapse prevention with antidepressants. Nordic journal of psychiatry. 1993;47:83-88.
291.	A MS, S BD, Pierre B, et al. Which antidepressants have demonstrated superior efficacy? A review of the evidence. [Review] [36 refs][Erratum appears in Int Clin Psychopharmacol. 2008 Jan;23(1):61]. International clinical psychopharmacology. 2007;22:323-329.
292.	A MS, S BD, Pierre B, et al. Which antidepressants have demonstrated superior efficacy? A review of the evidence: Erratum. International clinical psychopharmacology. 2008;23:61.
293.	A NA. "Predicting nonresponsiveness to depression treatments": Reply. American journal of psychiatry. 1996;153:1509.
294.	A NA, A AL, Eric P, Gwen Z, Michel R. Trazodone for antidepressant-associated insomnia. American journal of psychiatry. 1994;151:1069-1072.
295.	A NA, A PJ, Kathy C, F RJ, Maurizio F. Are neurovegetative symptoms stable in relapsing or recurrent atypical depressive episodes? Biological psychiatry. 1996;40:691-696.
296.	A NA, M QF, Charlotte K, B KM, E TM. Placebo-controlled continuation treatment with mirtazapine: Acute pattern of response predicts relapse. Neuropsychopharmacology. 2004;29:1012-1018.
297.	A NA, Maurizio F, H TM, et al. Comparison of Lithium and T3 Augmentation Following Two Failed Medication Treatments for Depression: A STAR*D Report. American journal of psychiatry. 2006;163:1519-1530.
298.	A NM, Gopalan R, Thomas J, et al. Economic, clinical, and quality-of-life outcomes associated with olanzapine treatment in mania: Results from a randomized controlled trial. Journal of affective disorders. 2002;69:109-118.
299.	A NP, Rama KKR, Murali DP, M RE, D BE, M CC. A double-blind comparison of sertraline and fluoxetine in depressed elderly outpatients. Journal of clinical psychiatry. 2000;61:559-568.
300.	A NT, H BJ, Robert B, Sharon R, M MJ. Impact of early administration of sertraline on depressive symptoms in the first year after traumatic brain injury. Journal of neurotrauma. 2009;26:1921-1928.
301.	A OE. The efficacy of fluvoxamine in patients with severe depression. Progress in neuro-psychopharmacology & biological psychiatry. 1994;18:731-740.
302.	A PA, Ting-Kai L. Treatments for alcohol dependence: Rethinking the role of comorbidity and clinical subtypes. American journal of psychiatry. 2010;167:620-622.
303.	A PL, C MJ, H KJ, C LA, Laura P, L MN. "Sexual functioning in chronically depressed patients with SSRI antidepressants: A pilot study": Reply. American journal of psychiatry. 1999;156:808.
304.	A PM, E RM, C JL, Ernst G, R SJ, P RS. The external validity of MRI-defined vascular depression. International journal of geriatric psychiatry. 2013;28:1189-1196.
305.	A PR, Bengt M, Neven H, et al. Non-random dropout and the relative efficacy of escitalopram and nortriptyline in treating major depressive disorder. Journal of psychiatric research. 2012;46:1333-1338.
306.	A PT, C BP, G TS, et al. Randomized trial of combined treatment versus usual care plus antidepressant in depressed oncologic patients: One-year follow-up. Journal of clinical oncology. 2010.
307.	A RD, Juned S, Lori F, et al. Cost-effectiveness of Evidence-Based Pharmacotherapy or Cognitive Behavior Therapy Compared With Community Referral for Major Depression in Predominantly Low-Income Minority Women. Archives of general psychiatry. 2005;62:868-875.
308.	A RM. Dr. Riddle replies. Journal of the American Academy of Child and Adolescent Psychiatry. 2004;43:128-130.
309.	A RR, Douglas KF, E GR, Diana C. A comparison between fluoxetine and doxepin in depressed patients. Current therapeutic research, clinical and experimental. 1989;46:842-848.
310.	A RR, Jeffery C, Robin R, et al. Comparison of fluoxetine and desipramine in depressed outpatients. Current therapeutic research, clinical and experimental. 1993;53:457-465.
311.	A RR, Robin R, Margaret O, et al. Comparison of fluvoxamine and amitriptyline in depressed outpatients. Current therapeutic research, clinical and experimental. 1994;55:243-250.
312.	A SA, E LP, Robin HGY, Claudia J. Stay the course-is it justified? [References]. Lancet. 2012;379:220.
313.	A SC, C RT, E AS, B CT. Effects of long-term sertraline treatment and depression on coronary artery atherosclerosis in premenopausal female primates. Psychosomatic medicine. 2015;77:267-278.
314.	A SD, A MJ, L HA, R HD, J ND, Brian H. Comparison of Alterations in c-fos and Egr-l (zif268) Expression Throughout the Rat Brain Following Acute Administration of Different Classes of Antidepressant Compounds. Neuropsychopharmacology. 2005;30:1278-1287.
315.	A SD, David D, Nina E, Steve G. Optimizing the ability of the Hamilton Depression Rating Scale to discriminate across levels of severity and between antidepressants and placebos. Depression and anxiety. 2008;25:774-786.
316.	A SF, T YB, Viorel L, Aurora S, Daniel D. Cost-effectiveness and cost-utility of cognitive therapy, rational emotive behavioral therapy, and fluoxetine (Prozac) in treating clinical depression: A randomized clinical trial. Journal of clinical psychology. 2009;65:36-52.
317.	A SJ, Gilaberte I, Boto B, et al. Cost-effectiveness of fluoxetine plus pindolol in patients with major depressive disorder: Results from a randomized, double-blind clinical trial. International clinical psychopharmacology. 2000;15:107-113.
318.	A SR, L AL, L RN, et al. Efficacy and response time to sertraline versus fluoxetine in the treatment of unipolar major depressive disorder. Journal of clinical psychiatry. 2000;61:942-946.
319.	A TM, C QL, Filip DF, Marleen DB, Frederic R, Michael BR. Latent classes of nonresponders, rapid responders, and gradual responders in depressed outpatients receiving antidepressant medication and psychotherapy. Depression and anxiety. 2015;32:213-220.
320.	A VM. Bupropion for smoking cessation: From the rationale to the quantitative aspects of the results. Acta cardiologica. 2001;56:319-321.
321.	A VR, R CA, S PD. Pharmacotherapy of depressed children and adolescents: current issues and potential directions. [Review] [87 refs]. Biological psychiatry. 2006;59:1021-1028.
322.	A vW, LP H, Westphal A, Harter M, Kriston L. Combination of pharmacotherapy and psychotherapy in the treatment of chronic depression: A systematic review and meta-analysis. BMC psychiatry. 2012.
323.	A VW, LP H, Westphal A, Harter M, Kriston L. Selective Serotonin Reuptake Inhibitors and Tricyclic Antidepressants in the Acute Treatment of Chronic Depression and Dysthymia: a Systematic Review and Meta-Analysis. Journal of affective disorders. 2013;144:7-15.
324.	A WE, D SD. Atypical antidepressants versus imipramine in the treatment of major depression: A meta-analysis. Journal of clinical psychiatry. 1993;54:5-12.
325.	A WE, D SD. "Efficacy of newer antidepressants": Reply. Journal of clinical psychiatry. 1994;55:499-500.
326.	A YK, Christina G, Anita W, Kimberly N, John RA. Paroxetine as a Treatment for Premenstrual Dysphoric Disorder. Journal of clinical psychopharmacology. 1996;16:3-8.
327.	A YK, Haiqun L, B HH, Christopher HA, S CL. Pharmacologic treatment of postpartum women with new-onset major depressive disorder: A randomized controlled trial with paroxetine. Journal of clinical psychiatry. 2008;69:659-665.
328.	A YK, Uriel H, Ellen F, et al. Symptomatic improvement of premenstrual dysphoric disorder with sertraline treatment. A randomized controlled trial. Sertraline Premenstrual Dysphoric Collaborative Study Group. JAMA: Journal of the American Medical Association. 1997;278:983-988.
329.	A YK, Uriel H, Ellen F, Candace B, Pearlstein T. Sertraline in the treatment of premenstrual dysphoric disorder. Psychopharmacology bulletin. 1996;32:41-46.
330.	A YS, H HP, M BD, S HR. Treatment of premenstrual dysphoric disorder with sertraline during the luteal phase: A randomized, double-blind, placebo-controlled crossover trial. Journal of clinical psychiatry. 1998;59:76-80.
331.	A-K A, Mergl R, Hautzinger M, et al. Treatment of atypical depression: Post-hoc analysis of a RCT testing the efficacy of sertraline and CBT in primary care patients. European psychiatry.
332.	A-L W, Y-F Y. Curative effects on post-stroke depression with Wuling capsule versus Sailuote capsule. [Chinese]. Chinese Journal of Clinical Rehabilitation. 2006;10:4-6.
333.	A-M R, M-P A, Parker G. Role of omega-3 fatty acids as a treatment for depression in the perinatal period. Australian and New Zealand journal of psychiatry. 2005;39:274-280.
334.	A-Q S, Dang L. Treatment of accompanied depression in subcortical arteriosclerotic encephalopathy. [Chinese]. Chinese Journal of Clinical Rehabilitation. 2006;10:7-9.
335.	A-R E-Z. Hepatitis C comorbidities affecting the course and response to therapy. World journal of gastroenterology. 2009;15:4993-4999.
336.	AA A, SJ N, Bernier D, Tarzwell R, ME B. Review of psychodynamic psychotherapy neuroimaging studies. Psychotherapy and psychosomatics. 2014;83:142-147.
337.	AA A, Trinquart L, Baron G, Desvarieux M, Ravaud P. Impact of evergreening on patients and health insurance: a meta analysis and reimbursement cost analysis of citalopram/escitalopram antidepressants. BMC medicine. 2012;10:142.
338.	AA A-A, KC W, UK B. Depression in terminally ILL patients: Dilemmas in diagnosis and treatment. Journal of pain and symptom management. 2013;45:926-933.
339.	AA A-E, AM A-F, MA A-A, AA A-N, GM M, Elshazly M. Knowledge and attitude of primary care doctors towards management of postmenopausal symptoms. Alexandria Journal of Medicine. 2012;48:167-173.
340.	AA C. Focus on paroxetine: A potent, selective serotonin uptake inhibitor for use in major depression. Hospital formulary. 1992;27:445-463.
341.	AA C, Lewis G, SJ L, MR M. Systematic Review and Meta-Analysis of Serotonin Transporter Genotype and Discontinuation From Antidepressant Treatment. European neuropsychopharmacology. 2013;23:1143-1150.
342.	AA D, Ravindran A, Allgulander C, SP K, Austin C, Burt T. Sertraline in Generalized Anxiety Disorder: Efficacy in Treating the Psychic and Somatic Anxiety Factors. Acta psychiatrica Scandinavica. 2005;111:429-435.
343.	AA D, Ravindran A, Allgulander C, SP K, Austin C, Burt T. Sertraline in Generalized Anxiety Disorder: Efficacy in Treating the Psychic and Somatic Anxiety Factors. Acta psychiatrica Scandinavica. 2005;111:429-435.
344.	AA DS, J DS, Kapoor H. An open randomized trial comparing disulfiram and topiramate in the treatment of alcohol dependence. Journal of substance abuse treatment. 2008;34:460-463.
345.	AA G, Cosgrove L, Shuv-Ami I, EE W, MJ Y, HJ B. Dynamic informed consent processes vital for treatment with antidepressants. International journal of law and psychiatry. 2012;35:392-397.
346.	AA G, Vishne T, Grunhaus L. Dopamine D2-Like Receptors and the Antidepressant Response. Biological psychiatry. 2007;61:145-153.
347.	AA H, SL K, BC H, R AC, Jordan N, TL-B P. Transcranial magnetic stimulation: Potential treatment for co-occurring alcohol, traumatic brain injury and posttraumatic stress disorders. Neural Regeneration Research. 2014;9:1712-1730.
348.	AA H, YTB L, Markou A. Fluoxetine Combined With a Serotonin-1a Receptor Antagonist Reversed Reward Deficits Observed During Nicotine and Amphetamine Withdrawal in Rats. Neuropsychopharmacology. 2001;25:55-71.
349.	AA L. Pharmacology. Journal of pediatric gastroenterology and nutrition. 2008;47:703-705.
350.	AA M, Hebrani P, Mortezania M, MB H, Javanbakht A. Baclofen Add-on to Citalopram in Treatment of Posttraumatic Stress Disorder. Journal of clinical psychopharmacology. 2014;34:240-243.
351.	AA M, Husum H, AE K, et al. Search for biological correlates of depression and mechanisms of action of antidepressant treatment modalities. Do neuropeptides play a role? Physiology & behavior. 2007;92:226-231.
352.	AA M, RK P. How to use antidepressants and anticonvulsants as adjuvant analgesics in the treatment of neuropathic cancer pain. Journal of supportive oncology. 2006;4:43-52.
353.	AA M-W, DA T, NT M, IG W, JM A, GJ H. Antidepressants and inflammatory bowel disease: A systematic review. Clinical practice and epidemiology in mental health. 2006.
354.	AA M-W, Turnbull D, Holtmann G, JM A. An integrated model of care for inflammatory bowel disease sufferers in Australia: Development and the effects of its implementation. Inflammatory bowel diseases. 2012;18:1573-1581.
355.	AA N. Do Some Antidepressants Work Faster Than Others? Journal of clinical psychiatry. 2001;62:22-25.
356.	AA N. Long-Term Management of Chronic Depression. Journal of clinical psychiatry. 2001;62:17-21.
357.	AA N. An analysis of the efficacy of treatments for bipolar depression. Journal of clinical psychiatry. 2008;69:4-8.
358.	AA N. A critical appraisal of treatments for bipolar disorder. Primary care companion to the Journal of clinical psychiatry. 2010;12:23-29.
359.	AA N. Lessons from the STAR*D (Sequenced Treatment Alternatives to Relieve Depression) effectiveness trial: What have we learned? Where do we go from here? Bipolar disorders. 2010;Conference:62.
360.	AA N. Dr Nierenberg replies. Journal of clinical psychiatry. 2011;72:1015-1016.
361.	AA N, AH F, JE A, et al. Timing of Onset of Antidepressant Response With Fluoxetine Treatment. American journal of psychiatry. 2000;157:1423-1428.
362.	AA N, Akhondzadeh S, Tahmacebi-Pour N, AH J. Hydro-Alcoholic Extract of Crocus Sativus L. Versus Fluoxetine in the Treatment of Mild to Moderate Depression: a Double-Blind, Randomized Pilot Trial. Journal of ethnopharmacology. 2005;97:281-284.
363.	AA N, Akhondzadeh S, Tahmacebi-Pour N, AH J. Hydro-Alcoholic Extract of Crocus Sativus L. Versus Fluoxetine in the Treatment of Mild to Moderate Depression: a Double-Blind, Randomized Pilot Trial. Journal of ethnopharmacology. 2005;97:281-284.
364.	AA N, BR K, VC L, et al. Residual Symptoms in Depressed Patients Who Respond Acutely to Fluoxetine. Journal of clinical psychiatry. 1999;60:221-225.
365.	AA N, EC W. Evolution of Remission as the New Standard in the Treatment of Depression. Journal of clinical psychiatry. 1999;60:7-11.
366.	AA N, Fava M, MH T, et al. A Comparison of Lithium and T-3 Augmentation Following Two Failed Medication Treatments for Depression: a Star*D Report. American journal of psychiatry. 2006;163:1519-1530.
367.	AA N, Fava M, MH T, et al. A comparison of lithium and T(3) augmentation following two failed medication treatments for depression: a STAR*D report. American journal of psychiatry. 2006;163:1519-1530; quiz 1665.
368.	AA N, JE A. Depressive breakthrough. Psychiatric clinics of North America. 2000;23:731-742.
369.	AA N, JE A, BN G, et al. Family history of completed suicide and characteristics of major depressive disorder: a STAR*D (sequenced treatment alternatives to relieve depression) study. Journal of affective disorders. 2008;108:129-134.
370.	AA N, JE A, Pava J, JF R, Fava M. Course and Treatment of Atypical Depression. Journal of clinical psychiatry. 1998;59:5-9.
371.	AA N, JH G, CH M, et al. Onset of Antidepressant Action and Acute Efficacy and Safety of Duloxetine Versus Escitalopram and Placebo in the Treatment of Major Depressive Disorder. Neuropsychopharmacology. 2005;30:S142.
372.	Duloxetine Versus Escitalopram and Placebo in the Treatment of Patients With Major Depressive Disorder: Onset of Antidepressant Action, a Non-Inferiority Study, Current medical research and opinion(2007).
373.	AA N, Kansky C, BP B, RC S, Perlis R, DV I. Mitochondrial modulators for bipolar disorder: A pathophysiologically informed paradigm for new drug development. Australian and New Zealand journal of psychiatry. 2013;47:26-42.
374.	AA N, MH T, BN G, et al. Effectiveness Study of Venlafaxine-Xr Combined With Aripiprazole for Chronic or Recurrent Major Depressive Disorder. Australian and New Zealand journal of psychiatry. 2009;43:956-967.
375.	AA N, MJ O, JC H, RM A, Fava M, RH P. A brief review of antidepressant efficacy, effectiveness, indications, and usage for major depressive disorder. Journal of Occupational and Environmental Medicine. 2008;50:428-436.
376.	AA N, MJ O, JR C, et al. Treatment-resistant bipolar depression: A STEP-BD equipoise randomized effectiveness trial of antidepressant augmentation with lamotrigine, inositol, or risperidone. American journal of psychiatry. 2006;163:210-216.
377.	Residual symptoms after remission of major depressive disorder with citalopram and risk of relapse: a STAR*D report, Psychological medicine(2010).
378.	AA N, NE M, JE A, JJ W, JF R, Fava M. Early nonresponse to fluoxetine as a predictor of poor 8-week outcome. American journal of psychiatry. 1995;152:1500-1503.
379.	AA N, SJ G, Fava M, JF R. Social adjustment does not predict depressive relapse during continuation fluoxetine therapy. Journal of affective disorders. 1995;34:73-77.
380.	AA N, TA K, RH P, Sanacora G, ME T. Easing the burden of bipolar disorder: From urgent situations to remission. Primary care companion to the Journal of clinical psychiatry. 2008;10:391-402.
381.	AA N, TJ P, JE A. Prevention of Relapse and Recurrence in Depression: The Role of Long-Term Pharmacotherapy and Psychotherapy. Journal of clinical psychiatry. 2003;64:13-17.
382.	AA NdB. New antidepressants: Advantages and disadvantages. Adverse effects of mirtazapine. [Portuguese]. Revista Brasileira de Neurologia e Psiquiatria. 1999;3:103-107.
383.	AA P, Bilal L, PS M. Management of fibromyalgia. Current psychiatry reports. 2003;5:218-224.
384.	AA P, GJ T. Drug Treatment of Depression in Hiv-Positive Patients - Safety Considerations. Drug safety. 2005;28:753-762.
385.	AA P, GJ T. Drug Treatment of Depression in Hiv-Positive Patients - Safety Considerations. Drug safety. 2005;28:753-762.
386.	AA P, KB P, C-U P. Selegiline transdermal system in major depressive disorder. Neuropsychiatry. 2012;2:125-134.
387.	AA P, NB P, YV P, KG E. Efficacy of Agomelatine in Depressive Disorders With Anxiety. Zhurnal Nevrologii I Psikhiatrii Imeni S S Korsakova. 2013;113:53-+.
388.	AA P, Peindl K, Mago R, Mannelli P, PS M. An open-label, rater-blinded, augmentation study of aripiprazole in treatment-resistant depression. Primary care companion to the Journal of clinical psychiatry. 2006;8:82-87.
389.	AA P, PS M, C-U P, et al. A randomized, double-blind, placebo-controlled trial of augmentation with an extended release formulation of methylphenidate in outpatients with treatment-resistant depression. Journal of clinical psychopharmacology. 2006;26:653-656.
390.	AA P, PS M, Krulewicz S, et al. A Randomized, Controlled, Trial of Controlled Release Paroxetine in Fibromyalgia. American journal of medicine. 2007;120:448-454.
391.	AA R, MT K. Neurologic complications of anesthesia A practical approach. Neurology: Clinical Practice. 2013;3:295-304.
392.	Effect of selective serotonin reuptake inhibitors in Alzheimer's disease with Comorbid depression: A meta-analysis of depression and cognitive outcomes, Drugs & aging(2012).
393.	AA S, Potvin S, Elie R, Stip E. Selective Serotonin Reuptake Inhibitor (Ssri) Add-on Therapy for the Negative Symptoms of Schizophrenia: a Meta-Analysis. Journal of clinical psychiatry. 2007;68:604-610.
394.	AA SS, RL T, RS E-M. Antipsychotic medications in the treatment of bipolar disorder. Current drug targets. 2006;7:1217-1224.
395.	AA W, LA P, EJ S, Ell K. Low-income cancer patients in depression treatment: dropouts and completers. Journal of behavioral health services & research. 2013;40:427-441.
396.	AA W, LA P, XX Q, Ell K. Cancer Patients' Perspectives on Discontinuing Depression Treatment: the "Drop Out" Phenomenon. Patient preference and adherence. 2011;5:465-470.
397.	Lu-Aa21004, a Multimodal Serotonergic Agent, for the Potential Treatment of Depression and Anxiety, IDrugs : the investigational drugs journal(2010).
398.	AABA B. Tdcs as an Add-on Therapy: the Augmentative Role of Tdcs for the Treatment of Depression. Biological psychiatry. 2014;75:3S.
399.	AAGA G. The Extended-Release Formulation of Quetiapine Fumarate (Quetiapine Xr) Adjunctive Treatment in Partially Responsive Generalized Anxiety Disorder (Gad): an Open Label Naturalistic Study. Clinica terapeutica. 2011;162:113-118.
400.	AAGA G. Risperidone, Quetiapine, and Olanzapine Adjunctive Treatments in Major Depression With Psychotic Features: a Comparative Study. Neuropsychiatric disease and treatment. 2013;9:485-492.
401.	AAHAJ H. Pragmatic Consideration of Recent Randomized, Placebo-Controlled Clinical Trials for Treatment of Fibromyalgia. Current pain and headache reports. 2008;12:393-398.
402.	AALAC L. Evolution of Psychopharmacology Trial Design and Analysis: Six Decades in the Making. Journal of clinical psychiatry. 2011;72:331-340.
403.	AALAFG L. The role of dopamine agonists in the treatment of depression in patients with Parkinson's disease: a systematic review. [Review]. Drugs. 2011;71:273-286.
404.	Aapro M, Cull A. Depression in breast cancer patients: The need for treatment. Annals of oncology. 1999;10:627-636.
405.	Aarsland D. Interview: Unraveling the neuropsychiatric symptoms of Parkinson's and Alzheimer's disease: Current and future progress. Neurodegenerative disease management. 2012;2:455-457.
406.	Aarsland D, Ehrt U, Rektorova I. Cognitive and psychiatric disturbances in Parkinsons disease. Aging health. 2011;7:123-142.
407.	Aarsland D, J-P T, Weintraub D. Psychiatric issues in cognitive impairment. Movement disorders. 2014;29:651-662.
408.	Aarsland D, Marsh L, Schrag A. Neuropsychiatric symptoms in Parkinson's disease. Movement disorders. 2009;24:2175-2186.
409.	Aarsland D, Pahlhagen S, CG B, Ehrt U, Svenningsson P. Depression in Parkinson disease - Epidemiology, mechanisms and management. Nature reviews. Neurology. 2012;8:35-47.
410.	AB B, Bhaumik S, Branford D. Treatment-Emergent Behavioural Side Effects With Selective Serotonin Re-Uptake Inhibitors in Adults With Learning Disabilities. Human Psychopharmacology-Clinical and Experimental. 2001;16:133-137.
411.	AB B, Jancke L, Herwig U. Differential modulation of emotion processing brain regions by noradrenergic and serotonergic antidepressants. Psychopharmacology. 2011;216:389-399.
412.	AB B, Kaffenberger T, Herwig U. Serotonergic and Noradrenergic Modulation of Emotion Processing by Single Dose Antidepressants. Neuropsychopharmacology. 2010;35:521-533.
413.	AB E. Psychotropic effects of antiepileptic drugs. Neurology. 2006;67:1916-1925.
414.	AB E. Antidepressants in rapid-cycling bipolar disorder. British journal of psychiatry. 2013;203:75.
415.	AB E, CE A. Use of Antiepileptic Drugs for Nonepileptic Conditions: Psychiatric Disorders and Chronic Pain. Neurotherapeutics. 2007;4:75-83.
416.	AB L, Kirst N, CG S. Diagnosis and management of generalized anxiety disorder and panic disorder in adults. American family physician. 2015;91:617-624.
417.	AB OC, SR S, DN H, JD M, RH D. Pain associated with multiple sclerosis: Systematic review and proposed classification. Pain. 2008;137:96-111.
418.	AB S, AV A, IV M, ASh T, EV K. [The psychopharmacotherapy of anxious-depressive states (the interrelationship of the structure of the comorbidity to the choice of drug therapy)]. [Russian]. Zhurnal nevrologii i psikhiatrii imeni S.S. Korsakova / Ministerstvo zdravookhraneniia i meditsinsko? promyshlennosti Rossi?sko? Federatsii, Vserossi?skoe obshchestvo nevrologov [i] Vserossi?skoe obshchestvo p…
419.	AB S, CA B, CH N, Byron K, Berk M. Abcb1 Polymorphism Predicts Escitalopram Dose Needed for Remission in Major Depression. Translational psychiatry. 2012;2.
420.	AB S, CA B, CH N, Byron K, Berk M. ABCB1 polymorphism predicts escitalopram dose needed for remission in major depression. Transl Psychiatry Psychiatry. 2012;2:e198.
421.	AB S, CA B, CH N, Byron K, Berk M. Psychomotor depressive symptoms may differentially respond to venlafaxine. International clinical psychopharmacology. 2013;28:121-126.
422.	AB S, CA B, CH N, Byron K, Berk M. Blood brain barrier polymorphism predicts escitalopram dose needed for remission in major depression. Australian and New Zealand journal of psychiatry. 2014;Conference:97-98.
423.	AB S, CA B, CH N, Byron K, Berk M. Effects of Persisting Emotional Impact From Child Abuse and Norepinephrine Transporter Genetic Variation on Antidepressant Efficacy in Major Depression: a Pilot Study. Clinical Psychopharmacology and Neuroscience. 2015;13:53-61.
424.	AB S, TB P, WA B. Fluoxetine in the treatment of premenstrual syndrome. Psychopharmacology bulletin. 1990;26:331-335.
425.	AB S, TB P, WA B. Fluoxetine in the Treatment of Late Luteal Phase Dysphoric Disorder. Journal of clinical psychiatry. 1991;52:290-293.
426.	AB Z. Special considerations in early-stage breast cancer patients and survivors. Obstetrics and gynecology clinics of North America. 2013;40:573-582.
427.	Abascal K, Yarnell E. New St. John's wort study raises more questions than answers. Alternative and Complementary Therapies. 2001;7:171-173.
428.	Abbas G, RA J, KD L. Fatigue in primary biliary cirrhosis. Nature Reviews Gastroenterology and Hepatology. 2010;7:313-319.
429.	Abbasowa L, LV K, Vinberg M. Psychostimulants in moderate to severe affective disorder: A systematic review of randomized controlled trials. Nordic journal of psychiatry. 2013;67:369-382.
430.	Abedini H, Farshi S, Mirabzadeh A, Keshavarz S. Antidepressant Effects of Citalopram on Treatment of Alopecia Areata in Patients With Major Depressive Disorder. Journal of dermatological treatment. 2014;25:153-155.
431.	Abel K. Psychiatric illness and its management in pregnancy and the puerperium. Contemporary Clinical Gynecology and Obstetrics. 2002;2:59-71.
432.	Abel S. Progress ni chromatographic separation. Manufacturing Chemist. 2007;78:34-36.
433.	Abell CA, Farquhar DL, McL GS, Fiona S, Philip AE, Munro JF. Placebo controlled double-blind trial of fluvoxamine maleate in the obese. Journal of psychosomatic research. 1986;30:143-146.
434.	Aberg-Wistedt A, Hasselmark L, Stain-Malmgren R, Aperia B, BF K, AA M. Serotonergic 'vulnerability' in Affective Disorder: a Study of the Tryptophan Depletion Test and Relationships Between Peripheral and Central Serotonin Indexes in Citalopram-Responders. Acta psychiatrica Scandinavica. 1998;97:374-380.
435.	Abler B, Seeringer A, Hartmann A, et al. Neural Correlates of Antidepressant-Related Sexual Dysfunction: a Placebo-Controlled Fmri Study on Healthy Males Under Subchronic Paroxetine and Bupropion. Neuropsychopharmacology. 2011;36:1837-1847.
436.	Abou-Raya S, Abou-Raya A, Helmii M. Duloxetine for the Management of Pain in Older Adults With Knee Osteoarthritis: Randomised Placebo-Controlled Trial. Age and ageing. 2012;41:646-652.
437.	Aboujaoude E, JJ B, Gamel N. Memantine augmentation in treatment-resistant obsessive-compulsive disorder: An open-label trial. Journal of clinical psychopharmacology. 2009;29:51-55.
438.	Aboukhatwa M, Dosanjh L, Luo Y. Antidepressants are a rational complementary therapy for the treatment of Alzheimer's disease. Molecular neurodegeneration. 2010.
439.	Abrahamian H, Hofmann P, Kinzl J, Toplak H. Diabetes Mellitus and Comorbid Depression: Improvement of Both Diseases With Milnacipran. A Replication Study (Results of the Austrian Major Depression Diabetes Mellitus Study Group). Neuropsychiatric disease and treatment. 2012;8:355-360.
440.	Abramowicz M, Zuccotti G, J-M P, et al. Tetrabenazine (Xenazine) for Huntington's chorea. Medical letter on drugs and therapeutics. 2009;51:7-8.
441.	AC A. New acquisitions on pharmacological treatment. [Italian]. Quaderni Italiani di Psichiatria. 2008;27:43-44.
442.	AC A, Benatti B, Dell'Osso B. Use of atypical antipsychotics as mono/polytherapy with mood stabilizers for the treatment of bipolar disorder. An update. Current Psychopharmacology. 2013;2:47-53.
443.	AC A, Bengtsson F, L VK, Ekselius L. Response, Remission and Relapse in Relation to Adherence in Primary Care Treatment of Depression: a 2-Year Outcome Study. International clinical psychopharmacology. 2006;21:117-124.
444.	AC A, Buoli M, Serati M. Duration of illness and duration of untreated illness in relation to drug response in psychiatric disorders. Neuropsychiatry. 2011;1:81-90.
445.	AC A, F DN, Guercetti G, Invernizzi G, Percudani M, SA M. Fluoxetine compared with amitriptyline in elderly depression: A controlled clinical trial. International journal of clinical pharmacology research. 1989;9:391-396.
446.	AC A, Lietti L, Dobrea C, Benatti B, Arici C, Dellosso B. Mood stabilizers for patients with bipolar disorder: The state of the art. Expert review of neurotherapeutics. 2011;11:85-99.
447.	AC A, Percudani M. The Use of Antidepressants for Long-Term Treatment of Recurrent Depression - Rationale, Current Methodologies, and Future-Directions. Journal of clinical psychiatry. 1993;54:29-37.
448.	AC A, Pozzoli S, MF B. Long-term treatment of unipolar depression: Focus on the treatment with venlafaxine XR. [Italian]. Italian Journal of Psychopathology. 2006;12:371-381.
449.	AC A, SA M, JF W. The evidence for 20mg a day of fluoxetine as the optimal dose in the treatment of depression. British Journal of Psychiatry - Supplementum. 1988:109-112.
450.	AC D, MH P. Establishment of Remission Criteria for Anxiety Disorders. Journal of clinical psychiatry. 2003;64:40-45.
451.	AC DF, ML C. Mood disorders in children and adolescents: Update for pediatricians. Jornal de pediatria. 2011;87:373-381.
452.	AC F, CB N. Selective serotonin reuptake inhibitors in the treatment of depression. Expert opinion on investigational drugs. 1996;5:101-108.
453.	AC H, Rimondini R, Heilig M, AA M, WH S. Dissociation of antidepressant-like activity of escitalopram and nortriptyline on behaviour and hippocampal BDNF expression in female rats. Journal of psychopharmacology (Oxford, England). 2011;25:1378-1387.
454.	AC L. Challenges in designing comparative-effectiveness trials for antidepressants. Clinical pharmacology and therapeutics. 2012;91:165-167.
455.	AC L, Blier P, Culpepper L, et al. An ideal trial to test differential onset of antidepressant effect. Journal of clinical psychiatry. 2001;62 Suppl 4:34-40.
456.	AC L, Blier P, Culpepper L, et al. An Ideal Trial to Test Differential Onset of Antidepressant Effect. Journal of clinical psychiatry. 2001;62:34-36.
457.	AC L, DA S, Li C, et al. Antidepressants and risks of suicide and suicide attempts: A 27-year observational study. Journal of clinical psychiatry. 2011;72:580-586.
458.	AC P. The psychotherapeutic potential of MDMA (3,4-methylenedioxymethamphetamine) : An evidence-based review. Psychopharmacology. 2007;191:181-193.
459.	AC S, PM D. Focus on citalopram: A selective reuptake inhibitor for the treatment of depression. Formulary (Cleveland, Ohio). 1998;33:725-743.
460.	AC T, DH K, GP H, et al. Directly observed antidepressant medication treatment and HIV outcomes among homeless and marginally housed HIV-positive adults: a randomized controlled trial. American journal of public health. 2013;103:308-315.
461.	AC V, JHM T, WW VDB, JA B, Passchier J, Pepplinkhuizen L. 24-Hour motor activity after treatment with imipramine or fluvoxamine in major depressive disorder. European neuropsychopharmacology. 2002;12:273-278.
462.	AC V, JHM T, WW VDB, JA B, Passchier J, Pepplinkhuizen L. Effects of Imipramine, Fluvoxamine and Depressive Mood on Autonomic Cardiac Functioning in Major Depressive Disorder. Pharmacopsychiatry. 2004;37:18-25.
463.	AC V, JHM T, WW VDB, JA B, Passchier J, Pepplinkhuizen L. Effects of Imipramine, Fluvoxamine and Depressive Mood on Autonomic Cardiac Functioning in Major Depressive Disorder. Pharmacopsychiatry. 2004;37:18-25.
464.	AC V, RJ B, Friedberg J. Discontinuing antidepressant treatment in major depression. Harvard review of psychiatry. 1998;5:293-306.
465.	AC W, Sundstrom-Poromaa I, Allard P, Mjorndal T, Spigset O, Backstrom T. Influence of Postmenopausal Hormone Replacement Therapy on Platelet Serotonin Uptake Site and Seroton(2a) Receptor Binding. Obstetrics and gynecology. 2001;98:450-457.
466.	Acciarresi M, Bogousslavsky J, Paciaroni M. Post-stroke fatigue: Epidemiology, clinical characteristics and treatment. European neurology. 2014;72:255-261.
467.	Achab S, Khazaal Y. Psychopharmacological treatment in pathological gambling: A critical review. Current pharmaceutical design. 2011;17:1389-1395.
468.	Acharya N. Duloxetine: Meta-Analyses of Suicidal Behaviors and Ideation in Clinical Trials for Major Depressive Disorder (Vol 6, Pg 587, 2006). Journal of clinical psychopharmacology. 2007;27:57.
469.	Acharya T, Acharya S, Tringali S, Huang J. Association of Antidepressant and Atypical Antipsychotic Use With Cardiovascular Events and Mortality in a Veteran Population. Pharmacotherapy. 2013;33:1053-1061.
470.	Prospects for improving brain function in individuals with down syndrome, CNS drugs(2013).
471.	Acuna C. Duloxetine for the Treatment of Fibromyalgia. Drugs of today (Barcelona, Spain : 1998). 2008;44:725-734.
472.	AD C, RM K. Sertraline in stuttering [3]. Journal of clinical psychopharmacology. 1995;15:443-444.
473.	AD D, VA M, DA R, AC U. The risks of selective serotonin reuptake inhibitor use in infertile women: A review of the impact on fertility, pregnancy, neonatal health and beyond. Human reproduction (Oxford, England). 2013;28:160-171.
474.	AD F, JF H, RK S, et al. Gepirone extended-release: New evidence for efficacy in the treatment of major depressive disorder. Journal of clinical psychiatry. 2003;64:243-249.
475.	AD F, Rickels K, MA R, DL Z, DS R. Selegiline Transdermal System for the Treatment of Major Depressive Disorder: an 8-Week, Double-Blind, Placebo-Controlled, Flexible-Dose Titration Trial. Journal of clinical psychiatry. 2006;67:1354-1361.
476.	AD F, RJ B, Bremner J, et al. Double-Blind, Placebo-Substitution Study of Nefazodone in the Prevention of Relapse During Continuation Treatment of Outpatients With Major Depression. International clinical psychopharmacology. 1999;14:19-28.
477.	AD K. Depression and insomnia in women. Clinical cornerstone. 2004;6:S19-S28.
478.	AD K. Treating the health, quality of life, and functional impairments in insomnia. Journal of clinical sleep medicine. 2007;3:63-72.
479.	AD K. A compendium of placebo-controlled trials of the risks/benefits of pharmacological treatments for insomnia: The empirical basis for U.S. clinical practice. Sleep medicine reviews. 2009;13:265-274.
480.	A double-blind, placebo-controlled study of armodafinil for excessive sleepiness in patients with treated obstructive sleep apnea and comorbid depression, Journal of clinical psychiatry(2010).
481.	AD M, CA P. Postmarketing surveillance of suicidal adverse events with pediatric use of antidepressants. Journal of child and adolescent psychopharmacology. 2006;16:33-36.
482.	AD M, Willy M. Suicidal adverse events in pediatric randomized, controlled clinical trials of antidepressant drugs are associated with active drug treatment: A meta-analysis. Journal of child and adolescent psychopharmacology. 2006;16:25-32.
483.	AD V. Cancer pain and depression: Management of the dual-diagnosed patient. Current pain and headache reports. 2003;7:262-269.
484.	AD W, Gayken J, Haight R. Duloxetine: a balanced and selective norepinephrine- and serotonin-reuptake inhibitor. [Review] [95 refs]. American journal of health-system pharmacy. 2005;62:2481-2490.
485.	Adam G, F KJ, Amanda DM, Patricia H, Carmen A, FIII RC. Anxiety impairs depression remission in partial responders during extended treatment in late-life. Depression and anxiety. 2010;27:451-456.
486.	Addis A, Koren G. Safety of fluoxetine during the first trimester of pregnancy: A meta-analytical review of epidemiological studies. Psychological medicine. 2000;30:89-94.
487.	Adegbite-Adeniyi C, Gron B, BM R, CA D, RL F. An update on antidepressant use and suicidality in pediatric depression. Expert opinion on pharmacotherapy. 2012;13:2119-2130.
488.	Adell A. Antidepressant properties of substance P antagonists: relationship to monoaminergic mechanisms?. [Review] [133 refs][Erratum appears in Curr Drug Targets CNS Neurol Disord. 2004 Jun;3(3)269]. Current drug targets. CNS and neurological disorders. 2004;3:113-121.
489.	Adell A, Castro E, Celada P, Bortolozzi A, Pazos A, Artigas F. Strategies for producing faster acting antidepressants. Drug discovery today. 2005;10:578-585.
490.	Adetunji B, Basil B, Mathews M, Osinowo T. Mirtazapine-associated dose-dependent and asymptomatic elevation of hepatic enzymes [1]. Annals of pharmacotherapy. 2007;41:359.
491.	Adetunji B, Mathews J, Basil B, et al. Child psychopharmacology, effect sizes, and the big bang. American journal of psychiatry. 2005;162:818; author reply 818-819.
492.	Adi Y, Juarez-Garcia A, Wang D, et al. Oral naltrexone as a treatment for relapse prevention in formerly opioid-dependent drug users: A systematic review and economic evaluation. Health technology assessment. 2007;11:iii-55.
493.	Adida M, Kaladjian A, Fakra E, Belzeaux R, JM A. Co-Occuring Mood and Substance Use Disorders. Encephale-Revue De Psychiatrie Clinique Biologique Et Therapeutique. 2014;40:S8-S13.
494.	Adli M, Baethge C, Heinz A, Langlitz N, Bauer M. Is dose escalation of antidepressants a rational strategy after a medium-dose treatment has failed? A systematic review. European archives of psychiatry and clinical neuroscience. 2005;255:387-400.
495.	Adli M, Wiethoff K, Baethge C, Pfennig A, Stamm T, Bauer M. Olanzapine in the treatment of depression with psychotic features: A prospective open-label study. International journal of psychiatry in clinical practice. 2008;12:202-209.
496.	Adly C, Straumanis J, Chesson A. Fluoxetine prophylaxis of migraine. Headache. 1992;32:101-104.
497.	Adriana D, Marc B, Valerie P. Noradrenaline-selective versus serotonin-selective antidepressant therapy: Differential effects on social functioning. Journal of psychopharmacology (Oxford, England). 1997;11:S17-S23.
498.	Advokat C, Kutlesic V. Pharmacotherapy of the eating disorders: A commentary. Neuroscience and biobehavioral reviews. 1995;19:59-66.
499.	Epigenetics: A novel therapeutic approach for the treatment of Alzheimer's disease, Pharmacology & therapeutics(2013).
500.	AE B, Tang G, Mazumdar S, et al. Use of OSWALD for analyzing longitudinal data with informative dropout. Computer methods and programs in biomedicine. 2007;85:109-114.
501.	AE C, Monaco F. Placebo treatments: Historical overview and current concepts. [Italian]. Confinia Cephalalgica. 2006;15:3-11.
502.	AE C, Nani A. Antiepileptic drugs and tourette syndrome. International review of neurobiology. 2013;112:373-389.
503.	AE C, Tuulio-Henriksson A, Marttunen M, Suvisaari J, Lonnqvist J. A review on cognitive impairments in depressive and anxiety disorders with a focus on young adults. Journal of affective disorders. 2008;106:1-27.
504.	AE E, DC G. Adjunctive Antidepressant Drug Therapies in the Treatment of Negative Symptoms of Schizophrenia. CNS drugs. 1996;6:130-147.
505.	AE E, Demopulos C, Yovel I, et al. Inositol Augmentation of Lithium or Valproate for Bipolar Depression. Bipolar disorders. 2006;8:168-174.
506.	AE F. Fluoxetine-induced suicidal ideation: An examination of the medical literature, case law, and the legal liability of drug manufacturers. Food and drug law journal. 2002;57:273-292+iii.
507.	AE G, DJ C, CS G. Medical management of stress urinary incontinence: Is there a future? Current urology reports. 2009;10:401-407.
508.	AE K, Demir B, Haberal A, Kalay M, Kandemir O. Efficacy of Citalopram on Climacteric Symptoms. Menopause-the Journal of the North American Menopause Society. 2007;14:223-229.
509.	AE N, Machado S, LF A, et al. Clonazepam for the treatment of panic disorder. Current drug targets. 2013;14:353-364.
510.	AE N, Perna G. Clonazepam in the treatment of psychiatric disorders: An update. International clinical psychopharmacology. 2006;21:131-142.
511.	AE S. Treatment of severe depression with the selective serotonin reuptake inhibitors. Depression and anxiety. 1997;4:182-189.
512.	AE VR, DE A, Kotlyar M. Effect of selective serotonin reuptake inhibitors on cardiovascular morbidity and mortality. Journal of cardiovascular pharmacology and therapeutics. 2008;13:32-40.
513.	AEJ M, Mackenzie A, AD W, Smith J, Andrews G. Internet cognitive behavioural treatment for obsessive compulsive disorder: A randomised controlled trial. Behaviour research and therapy. 2014;63:99-106.
514.	AF C. Incidences of New Prescribing by British Child and Adolescent Psychiatrists: a Prospective Study Over 12 Months. Journal of psychopharmacology (Oxford, England). 2004;18:115-120.
515.	AF C. Incidences of New Prescribing by British Child and Adolescent Psychiatrists: a Prospective Study Over 12 Months. Journal of psychopharmacology (Oxford, England). 2004;18:115-120.
516.	AF C, Berk M, TN H, RS M. The integrative management of treatment-resistant depression: A comprehensive review and perspectives. Psychotherapy and psychosomatics. 2014;83:70-88.
517.	AF C, Berk M, TN H, RS M. The integrative management of treatment-resistant depression: a comprehensive review and perspectives. [Review]. Psychotherapy and psychosomatics. 2014;83:70-88.
518.	AF C, DQC R, RS M, et al. Adipokines as emerging depression biomarkers: A systematic review and meta-analysis. Journal of psychiatric research. 2014;59:28-37.
519.	AF C, Hyphantis T, PMG S, et al. Major depressive disorder in breast cancer: a critical systematic review of pharmacological and psychotherapeutic clinical trials. [Review]. Cancer treatment reviews. 2014;40:349-355.
520.	AF C, JL C, MS C, MCO L. Augmentation strategies for treatment-resistant depression: A literature review. Journal of clinical pharmacy and therapeutics. 2007;32:415-428.
521.	AF C, JR M, JL C. Augmentation strategies for treatment-resistant depression. Current opinion in psychiatry. 2009;22:7-12.
522.	AF C, KK M, TN H, et al. Cognitive dysfunction in depression - Pathophysiology and novel targets. CNS and Neurological Disorders - Drug Targets. 2014;13:1819-1835.
523.	AF C, RS M, Dimelis D, et al. Predominant polarity as a course specifier for bipolar disorder: A systematic review. Journal of affective disorders. 2014;163:56-64.
524.	AF J, DJ S. Citalopram and anxiety disorders. Reviews in Contemporary Pharmacotherapy. 1999;10:I-131.
525.	AF J, DJ S. Citalopram and Anxiety Disorders. Reviews in Contemporary Pharmacotherapy. 1999;10:79-131.
526.	AF J, Sanchez C, Larsen F. Citalopram. Human Psychopharmacology-Clinical and Experimental. 2000;15:439-451.
527.	Role of pill-taking, expectation and therapeutic alliance in the placebo response in clinical trials for major depression, British journal of psychiatry(2014).
528.	AF L, JE P. Treatment of premenstrual dysphoric disorder with selective serotonin reuptake inhibitors. Pharmacotherapy. 2003;23:1131-1140.
529.	AF L, JT M, AM H, IA C, JE A. Monoamine oxidase a and catechol-o-methyltransferase functional polymorphisms and the placebo response in major depressive disorder. Journal of clinical psychopharmacology. 2009;29:372-377.
530.	AF L, Morgan M, IA C, Dunkin J, Abrams M, Witte E. Pretreatment Neurophysiological and Clinical Characteristics of Placebo Responders in Treatment Trials for Major Depression. Psychopharmacology. 2004;177:15-22.
531.	AF S. Dosing strategies for antidepressant agents. [Review] [30 refs]. Journal of clinical psychiatry. 1991;52 Suppl:14-20.
532.	AF S. Antidepressant Effectiveness in Severe Depression and Melancholia. Journal of clinical psychiatry. 1999;60:14-22.
533.	AF S. Clinical efficacy of reboxetine in major depression. [Review] [38 refs]. Journal of clinical psychiatry. 2000;61 Suppl 1:31-38.
534.	AF S. New Indications for Antidepressants. Journal of clinical psychiatry. 2000;61:9-17.
535.	AF S. Pros and cons of prozac and its relatives. American journal of psychiatry. 2000;157:323-325.
536.	AF S. New approaches to managing psychotic depression. Journal of clinical psychiatry. 2003;64:19-23.
537.	AF S. Safety and Tolerability of Antidepressants: Weighing the Impact on Treatment Decisions. Journal of clinical psychiatry. 2007;68:26-34.
538.	AF S. ABCB-1: Antidepressant response in geriatric depression and chronic depression. Biological psychiatry. 2014;Conference:23S.
539.	AF S, AJ R, BA A, et al. Chronic Depression - Medication (Nefazodone) or Psychotherapy (Cbasp) Is Effective When the Other Is Not. Archives of general psychiatry. 2005;62:513-520.
540.	AF S, AJ R, BA A, et al. Chronic Depression - Medication (Nefazodone) or Psychotherapy (Cbasp) Is Effective When the Other Is Not. Archives of general psychiatry. 2005;62:513-520.
541.	AF S, Dessain E, O'Neil P, DL K, JO C. Recent studies on selective serotonergic antidepressants: trazodone, fluoxetine, and fluvoxamine. [Review] [56 refs]. Journal of clinical psychopharmacology. 1987;7:44S-49S.
542.	AF S, HC K. Use of placebo control groups in evaluating efficacy of treatment of unipolar major depression. Biological psychiatry. 2000;47:736-744.
543.	AF S, Kremer C, HE R, et al. Double-blind, randomized comparison of mirtazapine and paroxetine in elderly depressed patients. The American Journal of Geriatric Psychiatry. 2002;10:541-550.
544.	AF T, Mohan R, Bhugra D. The evidence base of complementary and alternative therapies in depression. Journal of affective disorders. 2007;97:23-35.
545.	Affan M, Shaikh Q, A KK. Should i prevent my patient from developing depression after stroke? What is the best available option? Journal of the Pakistan Medical Association. 2014;64:603.
546.	Affan M, Shaikh Q, AK K. Should I prevent my patient from developing depression after stroke? What is the best available option? Journal of the Pakistan Medical Association. 2014.
547.	AFG L. Depression in Parkinson's disease: Conceptual issues and clinical challenges. Journal of geriatric psychiatry and neurology. 2004;17:120-126.
548.	AG D, OA P, JPA I. Concordance of sleep and pain outcomes of diverse interventions: An umbrella review. PloS one. 2012.
549.	AG H, Li D. Managing sleep disturbance in bipolar disorder. Current psychiatry reviews. 2009;5:194-201.
550.	AG M, DS B. Antidepressants and Their Effect on Sleep. Human Psychopharmacology-Clinical and Experimental. 2005;20:533-559.
551.	AG M, Frank E, ME T, et al. Monoamine oxidase inhibitors are superior to standard antidepressants in bipolar disorder. Bipolar disorders. 2009;Conference:59.
552.	AG P. Escitalopram and Suicidality in Adult Depression and Anxiety. International clinical psychopharmacology. 2005;20:139-143.
553.	AG P. Adaptogens in Mental and Behavioral Disorders. Psychiatric clinics of North America. 2013;36:49-64.
554.	AG R, CG F, VN O. Efficacy and tolerability of mirtazapine versus paroxetine in the treatment of major depressive disorder. Clinical Medicine Insights: Therapeutics. 2012;4:57-63.
555.	AG R, PD B, JC R, Grant R. Depression in glioma: A primer for clinicians and researchers. Journal of neurology, neurosurgery, and psychiatry. 2014;85:230-235.
556.	AG S, ICK W. Rational prescribing for children. British medical journal. 2006;332:1464-1465.
557.	AG V. Adverse event management. Brazilian journal of infectious diseases. 2007;11:66-70.
558.	AG W. Antidepressants in Panic Disorder. International clinical psychopharmacology. 1999;14:S13-S17.
559.	AG W. Closing the Antidepressant Efficacy Gap Between Clinical Trials and Real Patient Populations. International journal of psychiatry in clinical practice. 2006;10:25-31.
560.	AG W, CD K, TE S. Baseline severity of depression predicts antidepressant drug response. European neuropsychopharmacology. 2008;Conference:S294.
561.	AG W, Gembert K, Florea I. A Comparative Study of the Efficacy of Acute and Continuation Treatment With Escitalopram Versus Duloxetine in Patients With Major Depressive Disorder. Current medical research and opinion. 2007;23:1605-1614.
562.	AG W, GM C, Young D. A Survey of patient preferences for a placebo orodispersible tablet. International journal of psychiatry in clinical practice. 2011;Conference:40-41.
563.	AG W, GM C, Young D. A Survey of Patient Preferences for a Placebo Orodispersible Tablet. Patient preference and adherence. 2012;6:201-206.
564.	AG W, Saragoussi D, Despiegel N, Francois C, Guelfucci F, Toumi M. Healthcare Expenditure in Severely Depressed Patients Treated With Escitalopram, Generic Ssris or Venlafaxine in the Uk. Current medical research and opinion. 2010;26:1161-1170.
565.	AG W, Toumi I, ME H. A probabilistic cost-effectiveness analysis of escitalopram, generic citalopram and venlafaxine as a first-line treatment of major depressive disorder in the UK. Current medical research and opinion. 2005;21:631-642.
566.	AG W, Toumi I, MEH H. A Probabilistic Cost-Effectiveness Analysis of Escitalopram, Generic Citalopram and Venlafaxine as a First-Line Treatment of Major Depressive Disorder in the Uk. Current medical research and opinion. 2005;21:631-641.
567.	AG W, Toumi I, MEH H. A Probabilistic Cost-Effectiveness Analysis of Escitalopram, Generic Citalopram and Venlafaxine as a First-Line Treatment of Major Depressive Disorder in the Uk. Current medical research and opinion. 2005;21:631-641.
568.	Agarwal V, Tiwari R. Evolution and concept of DSM 5 disruptive mood dysregulation disorder. Journal of Indian Association for Child and Adolescent Mental Health. 2013;9:96-101.
569.	AGI M, Bacciardi S, Rovai L, et al. Six-month outcome in bipolar spectrum alcoholics treated with acamprosate after detoxification: A retrospective study. International journal of environmental research and public health. 2014;11:12983-12996.
570.	Agid O, AY S, Lerer B. Triiodothyronine Augmentation of Selective Serotonin Reuptake Inhibitors in Posttraumatic Stress Disorder. Journal of clinical psychiatry. 2001;62:169-173.
571.	Agius M, Gardner J, Liu K, Zaman R. An audit to compare the discharge rates between different antidepressant monotherapies prescribed for unipolar depression. European psychiatry.
572.	Agius M, Gardner J, Liu K, Zaman R. An audit comparing suicidality rates between antidepressant monotherapies prescribed for unipolar depression. European psychiatry.
573.	Agius M, Oakham H, S MB, Murphy S. The use of card sort exercises in the prevention of relapse in serious mental illness. Psychiatria Danubina. 2006;18:61-73.
574.	Agnes vM, L HKA, J KGP, Inge H, Gert-Jan H. Treatment of trichotillomania with behavioral therapy or fluoxetine: A randomized, waiting-list controlled study. Archives of general psychiatry. 2003;60:517-522.
575.	Agorastos A, Kellner M, Stiedl O, Muhtz C, Wiedemann K, Demiralay C. Blunted Autonomic Reactivity to Pharmacological Panic Challenge Under Long-Term Escitalopram Treatment in Healthy Men. International journal of neuropsychopharmacology. 2015;18.
576.	Agosti V. One year clinical and psychosocial outcomes of early-onset chronic depression. Journal of affective disorders. 1999;54:171-175.
577.	Agosti V, JW S. Six month follow-up of early-onset chronic depression. Depression. 1996;4:63-67.
578.	Agosti V, JW S. Efficacy and Safety of Antidepressant Monotherapy in the Treatment of Bipolar-Ii Depression. International clinical psychopharmacology. 2007;22:309-311.
579.	Agrawal N, Govender S. Epilepsy and neuropsychiatric comorbidities. Advances in Psychiatric Treatment. 2011;17:44-53.
580.	Aguera-Ortiz L, I RG. Efectiveness of venlafaxine extended release and conventional antidepressants in elderly patients with depressive disorder. [Spanish]. Actas espanolas de psiquiatria. 2006;34:153-161.
581.	Aguera-Ortiz L, Ramos GI. [Effectiveness of venlafaxine extended release and conventional antidepressants in elderly patients with depressive disorder]. [Spanish]. Actas espanolas de psiquiatria. 2006;34:153-161.
582.	Aguglia E, Casacchia M, Cassano GB, et al. Double-blind study of the efficacy and safety of sertraline versus fluoxetine in major depression. International clinical psychopharmacology. 1993;8:197-202.
583.	Aguglia E, Devanna M, MF D. Role of Selective Serotonin Reuptake Inhibitors on the Treatment of Chronic and/or Resistant Major Depression. Giornale Di Neuropsicofarmacologia. 1995;17:73-77.
584.	Aguglia E, M DV, F DGM. The role of selective serotonin reuptake inhibitors (SSRI) in the treatment of chronic and/or resistant major depression. [Italian]. Giornale di Neuropsicofarmacologia. 1995;17:73-77.
585.	AH B, AD V, OB D, et al. Management of Hot Flashes in Patients Who Have Breast Cancer With Venlafaxine and Clonidine: a Randomized, Double-Blind, Placebo-Controlled Trial. Journal of clinical oncology. 2011;29:3862-3868.
586.	AH C. Weight issues with depression and antidepressant medications. Primary psychiatry. 2005;12:19-20.
587.	AH C. Extended-release bupropion: An antidepressant with a broad spectrum of therapeutic activity? Expert opinion on pharmacotherapy. 2007;8:457-466.
588.	AH C. Symptoms related to the menstrual cycle: Diagnosis, prevalence, and treatment. Journal of psychiatric practice. 2008;14:13-21.
589.	AH C, AJ L, JP S. Impact of Antidepressant Side Effects on Adolescent Quality of Life. Canadian Journal of Psychiatry. 2003;48:727-733.
590.	AH C, AL M. Major Depressive Disorder, Antidepressants, and Sexual Dysfunction. Journal of clinical psychiatry. 2006;67:33-37.
591.	AH C, Balon R. The impact of mental illness and psychotropic medications on sexual functioning: The evidence and management (CME). Journal of sexual medicine. 2009;6:1200-1211.
592.	AH C, BJ C, Favit A, et al. Symptoms of Sexual Dysfunction in Patients Treated for Major Depressive Disorder: a Meta-Analysis Comparing Selegiline Transdermal System and Placebo Using a Patient-Rated Scale. Journal of clinical psychiatry. 2007;68:1860-1866.
593.	AH C, CS D, AJ L. Clinical review of mania, hostility and suicide-related events in children and adolescents treated with antidepressants. Paediatrics & child health. 2005;10:457-463.
594.	AH C, CS D, AJ L, RA Z. Pediatric depressive disorders: Management priorities in primary care. Current opinion in pediatrics. 2008;20:551-559.
595.	AH C, Dennerstein L, Pyke R, Sand M. Flibanserin: A potential treatment for Hypoactive Sexual Desire Disorder in premenopausal women. Women's Health. 2010;6:639-653.
596.	AH C, DV H. Female Sexual Dysfunction. Psychiatric clinics of North America. 2010;33:323-338.
597.	AH C, Favit A. Concerns in depression treatment: Sexual dysfunction and weight gain. Primary psychiatry. 2007;14:66-75.
598.	AH C, GJ E, TL M. Review of the efficacy and safety of antidepressants in youth depression. Journal of child psychology and psychiatry, and allied disciplines. 2005;46:735-754.
599.	AH C, GJ E, TL M. The Use of Antidepressants to Treat Depression in Children and Adolescents. CMAJ : Canadian Medical Association journal. 2006;174:193-200.
600.	AH C, Gommoll C, Chen D, Nunez R, Mathews M. Effects of vilazodone on sexual dysfunction in major depressive disorder: Randomised, double-blind trial with placebo and active controls. European neuropsychopharmacology. 2014;Conference:S380-S381.
601.	AH C, HA C, Handiwala L. Antidepressants and Sexual Dysfunction: Mechanisms and Clinical Implications. Postgraduate medicine. 2014;126:91-99.
602.	Sexual functioning in patients with major depressive disorder in randomized placebo-controlled studies of extended release quetiapine fumarate, CNS spectrums(2014).
603.	Sexual functioning in patients with major depressive disorder in randomized placebo-controlled studies of extended release quetiapine fumarate, CNS spectrums(2014).
604.	Sexual functioning in patients with major depressive disorder in randomized placebo-controlled studies of extended release quetiapine fumarate, CNS spectrums(2014).
605.	AH C, LF F, LC S. Major depression, SSRIs and sexual dysfunction in women. Journal of sexual medicine. 2010;Conference:199.
606.	AH C, Reddy S, Focht K, Musgnung J, Fayyad R. An Evaluation of Sexual Functioning in Employed Outpatients With Major Depressive Disorder Treated With Desvenlafaxine 50mg or Placebo. Journal of sexual medicine. 2013;10:768-776.
607.	AH C, RS S, Fayyad R, CM C. Sex Differences in Clinical Presentation and Response in Panic Disorder: Pooled Data From Sertraline Treatment Studies. Archives of women's mental health. 2006;9:151-157.
608.	AH C, S EH, J-P I, C PM, AE S. Sexual Dysfunction Associated With Major Depressive Disorder and Antidepressant Treatment. Expert opinion on drug safety. 2014;13:1361-1374.
609.	AH C, SG K, Rosas G, Guico-Pabia C, KA T. An integrated analysis of the safety and tolerability of desvenlafaxine compared with placebo in the treatment of major depressive disorder. CNS spectrums. 2009;14:183-195.
610.	AH C, SG W. Combination therapy in fibromyalgia. Current pharmaceutical design. 2006;12:11-16.
611.	AH C, SH K, JB E, Gallipoli S, CR R. The effect of vilazodone on sexual function during the treatment of major depressive disorder. Journal of sexual medicine. 2013;10:2465-2476.
612.	AH F, Flicker L, Mccaul K, et al. The B-Vitage Trial: a Randomized Trial of Homocysteine Lowering Treatment of Depression in Later Life. Trials. 2010;11.
613.	AH F, Flicker L, McCaul K, et al. The B-VITAGE trial: a randomized trial of homocysteine lowering treatment of depression in later life.[Erratum appears in Trials. 2011;12:193]. Trials [Electronic Resource]. 2010;11:8.
614.	AH F, Flicker L, Thomas J, Norman P, Jamrozik K, OP A. Vitamins B12, B6, and folic acid for onset of depressive symptoms in older men: Results from a 2-year placebo-controlled randomized trial. Journal of clinical psychiatry. 2008;69:1203-1209.
615.	AH G. Does treating post-myocardial infarction depression reduce medical mortality? Archives of general psychiatry. 2005;62:711-712.
616.	AH G. Depression and cardiovascular comorbidity. Dialogues in clinical neuroscience. 2007;9:9-17.
617.	AH G, CM OC, RM C, et al. Sertraline treatment of major depression in patients with acute MI or unstable angina.[Erratum appears in JAMA 2002 Oct 9;288(14):1720]. JAMA: Journal of the American Medical Association. 2002;288:701-709.
618.	AH G, SP R, JT BJ. The Safety of Tricyclic Antidepressants in Cardiac Patients - Risk-Benefit Reconsidered. Jama-Journal of the American Medical Association. 1993;269:2673-2675.
619.	AH K, Gordon E, AJ R, LM W. Improving the prediction of treatment response in depression: Integration of clinical, cognitive, psychophysiological, neuroimaging, and genetic measures. CNS spectrums. 2008;13:1066-1086.
620.	AH K, MA G, RB S, SM A, PJ N. Augmentation of Serotonin Enhances Pleasant and Suppresses Unpleasant Cortical Electrophysiological Responses to Visual Emotional Stimuli in Humans. NeuroImage. 2004;22:1084-1096.
621.	AH K, MA G, RB S, SM A, PJ N. Augmentation of Serotonin Enhances Pleasant and Suppresses Unpleasant Cortical Electrophysiological Responses to Visual Emotional Stimuli in Humans. NeuroImage. 2004;22:1084-1096.
622.	AH K, Moons P. Psychosocial Functioning and Quality of Life in Adults with Congenital Heart Disease and Heart Failure. Heart failure clinics. 2014;10:35-42.
623.	AH M. Antidepressant prophylaxis for cytokine-induced depression. Biomedicine and Pharmacotherapy. 2001;55:414.
624.	AH M. Mechanisms of cytokine-induced behavioral changes: Psychoneuroimmunology at the translational interface. Brain, behavior, and immunity. 2009;23:149-158.
625.	AH M, Capuron L, CL R. Immunologic influences on emotion regulation. Clinical neuroscience research. 2005;4:325-333.
626.	AH M, Gassenferth A, LR S, JJ F, GT R. omega-3 and major depression: A review. Acta neuropsychiatrica. 2014;26:178-185.
627.	AH M, Gassenferth A, LR S, JJ F, GT R. omega-3 And major depression: A review. Acta neuropsychiatrica. 2014;26:178-185.
628.	AH S, JS G, MA S, NZ Z, HM H, NC G. A randomized, placebo-controlled trial of aripiprazole for the treatment of methamphetamine dependence and associated psychosis. International journal of psychiatry in clinical practice. 2013;17:131-138.
629.	Examining antidepressant drug response by smoking status: Why is it important and how often is it done?, Journal of psychopharmacology (Oxford, England)(2011).
630.	A double-blind, placebo-controlled study of quetiapine and lithium monotherapy in adults in the acute phase of bipolar depression (EMBOLDEN I), Journal of clinical psychiatry(2010).
631.	A randomised, placebo-controlled 52-week trial of continued quetiapine treatment in recently depressed patients with bipolar i and bipolar II disorder, World journal of biological psychiatry(2014).
632.	Ahmad G, Arvin H. Augmentation of fluoxetine with lovastatin for treating major depressive disorder, a randomized double-blind placebo controlled-clinical trial. Depression and anxiety. 2013;30:1084-1088.
633.	Ahmadi H, Daneshmand S. Androgen deprivation therapy: Evidence-based management of side effects. BJU international. 2013;111:543-548.
634.	Ahmed A, LJ DI. Use of beta-blockers in older adults with chronic heart failure. American journal of the medical sciences. 2004;328:100-111.
635.	Ahmed A, Simmons Z. Pseudobulbar Affect: Prevalence and Management. Therapeutics and clinical risk management. 2013;9:483-489.
636.	Ahmed F, IM J, JL H, et al. Seizures During Pegylated Interferon and Ribavirin Therapy for Chronic Hepatitis C Observations From the Win-R Trial. Journal of clinical gastroenterology. 2011;45:286-292.
637.	Ahmed S, RA B, DA R, et al. The use of patient-reported outcomes (PRO) within comparative effectiveness research: Implications for clinical practice and health care policy. Medical care. 2012;50:1060-1070.
638.	Ahmer S, II H, Anderson D, Arya P. Do pharmaceutical companies selectively report clinical trial data? Pakistan Journal of Medical Sciences. 2006;22:338-346.
639.	Ahrens T, Frankhauser P, Lederbogen F, Deuschle M. Effect of Single-Dose Sertraline on the Hypothalamus-Pituitary-Adrenal System, Autonomic Nervous System, and Platelet Function. Journal of clinical psychopharmacology. 2007;27:602-606.
640.	AHV S. Future directions in the treatment of Parkinson's disease. Movement disorders. 2007;22:S385-S391.
641.	AI G, JA L, RM H, et al. Olanzapine and haloperidol in first episode psychosis: Two-year data. Schizophrenia research. 2006;86:234-243.
642.	AI G, SL M, Kotwal R, et al. High-dose escitalopram in the treatment of binge-eating disorder with obesity: A placebo-controlled monotherapy trial. Human psychopharmacology. 2008;23:1-11.
643.	AI G, TJ B, Mori N, Casuto L, PE K, SL M. Gender differences in binge eating disorder: A pooled analysis of eleven pharmacotherapy trials from one research group. Journal of men's health. 2014;11:183-188.
644.	AI M, Ong S, LM M, EY P, VL S. Platelet inhibition beyond conventional antiplatelet agents: Expanding role of angiotensin receptor blockers, statins and selective serotonin reuptake inhibitors. International journal of clinical practice. 2006;60:993-1002.
645.	AI N, Fatato P, Shenouda M, et al. The Effects of Desvenlafaxine and Paroxetine on the Pharmacokinetics of the Cytochrome P450 2d6 Substrate Desipramine in Healthy Adults. Journal of clinical pharmacology. 2009;49:219-228.
646.	AI N, KA T, SY T, Paul J. Desvenlafaxine for Major Depressive Disorder: Incremental Clinical Benefits From a Second-Generation Serotonin-Norepinephrine Reuptake Inhibitor. Expert opinion on drug metabolism & toxicology. 2010;6:1565-1574.
647.	Ai Q, J-H Z, Tian G, Yang Y, D-Y L, Gao M. Effect of astragalus - Implant on actions of mice with chronic unpredictable mild stress depression. [Chinese]. Journal of Dalian Medical University. 2010;32:405-407.
648.	Ai Q, Zhang H, Miao Y. Modified decoction of six noble herbs for the behavior and regulation of interleukin-1 beta and interleukin-6 levels in model rats with depression. [Chinese]. Chinese Journal of Clinical Rehabilitation. 2006;10:55-57.
649.	AI S, Walter C, MC N, EM S. Pain management in patients with inflammatory bowel disease: Insights for the clinician. Therapeutic advances in gastroenterology. 2012;5:339-357.
650.	AI V, CM C. Guidelines in the management of diabetic nerve pain: Clinical utility of pregabalin. Diabetes, Metabolic Syndrome and Obesity: Targets and Therapy. 2013;6:57-78.
651.	Aigner M. Efficacy and safety of long-term fluoxetine versus lithium monotherapy of bipolar II disorder: A randomized, double-blind, placebo-substitution study. [German]. Journal fur Neurologie, Neurochirurgie und Psychiatrie. 2010;11:86-87.
652.	Ailani J. Chronic tension-type headache. Current pain and headache reports. 2009;13:479-483.
653.	Aina Y, JL S. Understanding comorbidity with depression and anxiety disorders. Journal of the American Osteopathic Association. 2006;106:S9-S14.
654.	Ait S, Gilbert T, Cotton F, Bonnefoy M. Cortical blindness and posterior reversible encephalopathy syndrome in an older patient. BMJ case reports. 2012.
655.	AJ B, HV C, MS B, Osullivan G, Shine P. Behavioural Aggression in Panic Disorder After 8 Weeks' Treatment With Alprazolam. Journal of affective disorders. 1995;35:117-123.
656.	AJ B, Zabrecky G, DA M, AB N. Current evidence regarding the management of mood and anxiety disorders using complementary and alternative medicine. Expert review of neurotherapeutics. 2014;14:411-423.
657.	AJ C. Iloperidone: A new option for the treatment of schizophrenia. Expert review of neurotherapeutics. 2009;9:1727-1741.
658.	AJ C, DL D. The Tridimensional Personality Questionnaire in depression: state versus trait issues. Journal of psychiatric research. 1996;30:21-27.
659.	AJ E, KK U, Bergam K, Russo J, Claypoole K, PP R-B. Randomized, Placebo-Controlled Trial of Paroxetine Versus Imipramine in Depressed Hiv-Positive Outpatients. American journal of psychiatry. 1998;155:367-372.
660.	AJ E, PP R-B. Mirtazapine for Depression in Patients With Human Immunodeficiency Virus. Journal of clinical psychopharmacology. 2000;20:265-267.
661.	AJ F. Choosing appropriate antidepressant therapy in the elderly. A risk-benefit assessment of available agents. Drugs & aging. 1998;13:269-280.
662.	AJ F. Anxiety disorders in late life. Canadian Family Physician. 1999;45:2672-2679.
663.	AJ F. Anxiety disorders in late life. Hong Kong Practitioner. 2000;22:293-299.
664.	AJ F. Generalised Anxiety Disorder in Elderly Patients - Epidemiology, Diagnosis and Treatment Options. Drugs & aging. 2005;22:101-114.
665.	AJ F. Generalised Anxiety Disorder in Elderly Patients - Epidemiology, Diagnosis and Treatment Options. Drugs & aging. 2005;22:101-114.
666.	AJ F, Gagnon N. Diagnosis and Management of Panic Disorder in Older Patients. Drugs & aging. 2003;20:881-891.
667.	Sertraline on risk of falling in older adults with psychotic depression on olanzapine: Results of a randomized placebo-controlled trial, American journal of geriatric psychiatry(2014).
668.	Effect of sertraline on risk of falling in older adults with psychotic depression on olanzapine: Results of a randomized placebo-controlled trial, The American Journal of Geriatric Psychiatry(2014).
669.	Effect of sertraline on risk of falling in older adults with psychotic depression on olanzapine: results of a randomized placebo-controlled trial, American journal of geriatric psychiatry(2014).
670.	AJ F, KL N. Telaprevir: A new hope in the treatment of chronic hepatitis C? Advances in therapy. 2010;27:512-522.
671.	AJ F, R VR. The Pharmacologic Treatment of Alzheimer's Disease: a Guide for the General Psychiatrist. Canadian journal of psychiatry. Revue canadienne de psychiatrie. 1998;43:689-697.
672.	AJ F, SL R. A prospective study of lithium augmentation in antidepressant-resistant geriatric depression. Journal of clinical psychopharmacology. 1994;14:353-356.
673.	AJ F, SL R. Anxious depression in elderly patients. Response to antidepressant treatment. American journal of geriatric psychiatry. 1997;5:107-115.
674.	AJ G, J-O O. Editorial statement. Acta psychiatrica Scandinavica. 1995;91:145.
675.	AJ G, J-O O. Duplicate publication [1]. Journal of clinical psychiatry. 1995;56:81.
676.	AJ G, JO C. Antidepressant effects of flupenthixol. Pharmacotherapy. 1991;11:450-459.
677.	AJ G, PH S. The non-antiemetic uses of serotonin 5-HT3 receptor antagonists - Clinical pharmacology and therapeutic applications. Drugs. 1997;53:20-39.
678.	AJ G, RB L, RL R, Aguiar L, JT H, Salinas E. Efficacy of Venlafaxine Extended-Release Capsules in Nondepressed Outpatients With Generalized Anxiety Disorder - a 6-Month Randomized Controlled Trial. Jama-Journal of the American Medical Association. 2000;283:3082-3088.
679.	AJ H, SE B, KA B, MW K. The effectiveness of citalopram for idiopathic chronic fatigue. Journal of clinical psychiatry. 2003;64:927-935.
680.	AJ K, SB D, JF F, et al. Distressing adverse events after antidepressant switch in the sequenced treatment alternatives to relieve depression (STAR*D) trial: Influence of adverse events during initial treatment with citalopram on development of subsequent adverse events with an a. Pharmacotherapy:The Journal of Human Pharmacology & Drug Therapy. 2012;32:234-243.
681.	AJ L-S, Reynolds A. A double-blind, randomised, placebo controlled study of venlafaxine XL in patients with generalised anxiety disorder in primary care. British journal of general practice. 2003;53:772-777.
682.	AJ M. The prevention of malaria. Primary Care - Clinics in Office Practice. 2002;29:815-842.
683.	AJ M, EH M. Selective serotonin-reuptake inhibitors in the treatment of premature ejaculation. Annals of pharmacotherapy. 2005;39:1296-1301.
684.	AJ R. New Directions in the Treatment of Antidepressant-Induced Sexual Dysfunction. Clinical therapeutics. 2000;22:A42-A57.
685.	AJ R. Sexual side effects of antidepressants. [Review] [65 refs]. Journal of clinical psychiatry. 2000;61 Suppl 1:28-36.
686.	AJ R. STAR*D: what have we learned? American journal of psychiatry. 2007;164:201-204.
687.	AJ R. The Rothschild Scale for Antidepressant Tachyphylaxis: Reliability and Validity. Comprehensive psychiatry. 2008;49:508-513.
688.	AJ R. Combining antidepressant medications: a good idea? American journal of psychiatry. 2010;167:241-243.
689.	AJ R. Challenges in the treatment of major depressive disorder with psychotic features. Schizophrenia bulletin. 2013;39:787-796.
690.	AJ R, Armitage R, JC G, et al. Comparative Effects of Nefazodone and Fluoxetine on Sleep in Outpatients With Major Depressive Disorder. Biological psychiatry. 1998;44:3-14.
691.	AJ R, Bose A. Escitalopram in Clinical Practice: Results of an Open-Label Trial in a Naturalistic Setting. Depression and anxiety. 2005;21:26-32.
692.	AJ R, BW D, DL D, et al. Assessing Rates and Predictors of Tachyphylaxis During the Prevention of Recurrent Episodes of Depression With Venlafaxine Er for Two Years (Prevent) Study. Psychopharmacology bulletin. 2009;42:5-20.
693.	AJ R, BW D, DL D, et al. Assessing rates and predictors of tachyphylaxis during the prevention of recurrent episodes of depression with venlafaxine ER for two years (PREVENT) study. Psychopharmacology bulletin. 2009;42:5-20.
694.	AJ R, DJ W, MF T, et al. A Double-Blind, Randomized Study of Olanzapine and Olanzapine/Fluoxetine Combination for Major Depression With Psychotic Features. Journal of clinical psychopharmacology. 2004;24:365-373.
695.	AJ R, EI L. Treatment of premenstrual dysphoric disorder. Women's Health. 2013;9:537-556.
696.	AJ R, Fava M, SR W, et al. Sequenced Treatment Alternatives to Relieve Depression (Star*D): Rationale and Design. Controlled clinical trials. 2004;25:119-142.
697.	AJ R, Fava M, SR W, et al. Sequenced Treatment Alternatives to Relieve Depression (Star*D): Rationale and Design. Controlled clinical trials. 2004;25:119-142.
698.	AJ R, IH B, MH T, et al. An evaluation of the quick inventory of depressive symptomatology and the hamilton rating scale for depression: a sequenced treatment alternatives to relieve depression trial report. Biological psychiatry. 2006;59:493-501.
699.	AJ R, JA M. Premenstrual syndrome in adolescents: Diagnosis and treatment. Pediatric Endocrinology Reviews. 2006;3:132-137.
700.	AJ R, JA M. Premenstrual Syndrome and Premenstrual Dysphoric Disorder in Adolescents. Current opinion in obstetrics & gynecology. 2008;20:455-463.
701.	AJ R, JA M. Premenstrual dysphoric disorder and severe premenstrual syndrome in adolescents: Diagnosis and pharmacological treatment. Paediatric drugs. 2013;15:191-202.
702.	AJ R, KA P, Zanardi R, et al. Selective serotonin reuptake inhibitors and delusional depression [16] (multiple letters). American journal of psychiatry. 1999;156:977-978.
703.	AJ R, McDonald M, SA W. Ethinyl estradiol/drospirenone for the treatment of the emotional and physical symptoms of premenstrual dysphoric disorder. Women's Health. 2007;3:395-408.
704.	AJ R, ME T. Strategies and tactics in the treatment of chronic depression. Journal of clinical psychiatry. 1997;58:14-22.
705.	Bupropion-SR, Sertraline, or Venlafaxine-XR after Failure of SSRIs for Depression, New England journal of medicine(2006).
706.	AJ R, MH T, TJ C, et al. Response in Relation to Baseline Anxiety Levels in Major Depressive Disorder Treated With Bupropion Sustained Release or Sertraline. Neuropsychopharmacology. 2001;25:131-138.
707.	AJ R, ML C, MG T, et al. Consensus guidelines in the treatment of major depressive disorder. Journal of clinical psychiatry. 1998;59:73-84.
708.	The relationship between change in apathy and changes in cognition and functional outcomes in currently non-depressed SSRI-treated patients with major depressive disorder, Comprehensive psychiatry(2014).
709.	AJ R, SA W. The Pharmacologic Management of Premenstrual Dysphoric Disorder. Expert opinion on pharmacotherapy. 2008;9:429-445.
710.	AJ R, SA W. Premenstrual syndrome and premenstrual dysphoric disorder: Quality of life and burden of illness. Expert review of pharmacoeconomics & outcomes research. 2009;9:157-170.
711.	Selecting among second-step antidepressant medication monotherapies: predictive value of clinical, demographic, or first-step treatment features, Archives of general psychiatry(2008).
712.	AJ R, Trivedi M, Fava M. Depression, IV: STAR*D treatment trial for depression. American journal of psychiatry. 2003;160:237.
713.	AJ R, Trivedi M, Fava M, Wiesniewski S. CO-MED: Combinations of antidepressant medications to enhance depression outcomes. International journal of neuropsychopharmacology. 2010;Conference:33-34.
714.	AJ S. The Analgesic Effects of Selective Serotonin Reuptake Inhibitors. Journal of psychopharmacology (Oxford, England). 1998;12:407-413.
715.	AJ S, KC A. Binge eating disorder: Disorder or marker? International journal of eating disorders. 2003;34:S107-S116.
716.	AJ S, Oskarsson B, JJ H, Richman D. Current Pharmacologic Management in Selected Neuromuscular Diseases. Physical medicine and rehabilitation clinics of North America. 2012;23:801-820.
717.	AJ vB, E dB, Koele P, Lange A, R vD. Long-term benzodiazepine use is associated with smaller treatment gain in panic disorder with agoraphobia. Journal of nervous and mental disease. 1996;184:133-135.
718.	AJ W, GM K. Anagrelide: A review of its use in the management of essential thrombocythaemia. Drugs. 2006;66:111-131.
719.	AJ W, KL G. Once-weekly fluoxetine. Drugs. 2001;61:2221-2228.
720.	AJ W, KL G. Once-weekly fluoxetine. [Review] [18 refs]. Drugs. 2001;61:2221-2230.
721.	AJ W, Ormrod D, CM S. Tianeptine - a Review of Its Use in Depressive Disorders. CNS drugs. 2001;15:231-259.
722.	AJ W, SM C, AJ M, Ormrod D, KL G. Paroxetine: An update of its use in psychiatric disorders in adults. Drugs. 2002;62:655-703.
723.	AJC M, LC G, FC S. Type III bipolar disorder in children: An infrequent diagnosis. [Spanish]. Revista chilena de pediatria. 2004;75:420-424.
724.	Ajel K, Bhogal K, Baldwin D. Prescribing of the Antidepressant Duloxetine: Can Local Clinical Audit Findings Facilitate Medicines Management Decisions? International journal of psychiatry in clinical practice. 2008;12:156-159.
725.	AJLM VB, P VO, AWA V, R VD, MCE N, HCM V. A meta-analysis on the treatment of obsessive compulsive disorder: A comparison of antidepressants, behavior, and cognitive therapy. Clinical psychology review. 1994;14:359-381.
726.	AK A, BD J, WL W, Wagoner C. Antidepressant-related adverse effects impacting treatment compliance: Results of a patient survey. Current therapeutic research, clinical and experimental. 2005;66:96-106.
727.	AK A, RC R. Accommodation to serotonin reuptake inhibitor-induced sexual dysfunction. Journal of sex & marital therapy. 1998;24:191-192.
728.	AK C, HT E, K LL, JS C, MR D. Teaching Evidence-Based Medicine Pediatric Psychopharmacology: Integrating Psychopharmacologic Treatment into the Broad Spectrum of Care. Child and adolescent psychiatric clinics of North America. 2007;16:165-181.
729.	AK D, OM R, SP P. Efficacy of duloxetine compared with imipramine in the treatment of major depressive disorder in Indian patients. International Journal of Pharma and Bio Sciences. 2012;3:133-141.
730.	AK D, PN S, AT K, AG T. Depression and heart failure. Hellenic Journal of Cardiology. 2009;50:410-417.
731.	AK D, Schwartz L, GT G. Behavioral disturbance in dementia. Current psychiatry reports. 2012;14:298-309.
732.	Ak E, SD B, Bulut S, et al. Evaluation of the Effect of Selective Serotonin Reuptake Inhibitors on Bone Mineral Density: an Observational Cross-Sectional Study. Osteoporosis international. 2015;26:273-279.
733.	AK H, Northall A, Zaman R. Stigma and mental health challenges in medical students. BMJ case reports. 2014.
734.	AK J, Soni N, Klysner R, Andersen M. Unethical use of placebo controls [3] (multiple letters). British journal of psychiatry. 2002;181:532-533.
735.	AK L, Zinserling J, Schlosser-Weber G, Berres M, Neuhauser M, Benda N. Estimation of the Treatment Effect in the Presence of Non-Compliance and Missing Data. Statistics in medicine. 2014;33:193-208.
736.	AK M. Fibromyalgia: a Review of Management Options. Formulary (Cleveland, Ohio). 2009;44:362-+.
737.	AK M. The pharmacogenetics of depression: Enter the GWAS. American journal of psychiatry. 2010;167:493-495.
738.	AK M, MH T. The effect of antidepressant therapy on blood pressure and heart rate variability: A review. Psychopharm Review. 2013;48:1-7.
739.	AK T, CC Z, Sajeev G, Arenovich T, DJ M, JL K. Analysis of 34 Candidate Genes in Bupropion and Placebo Remission. International journal of neuropsychopharmacology. 2013;16:771-781.
740.	AK V. A systematic review comparing the functional neuroanatomy of patients with depression who respond to placebo to those who recover spontaneously: Is there a biological basis for the placebo effect in depression? Journal of affective disorders. 2007;98:177-185.
741.	AK Y, Gupta S. Effcacy of escitalopram fuoxetine, paroxetine, and mirtazapine at fexible doses in the outpatient treatment of adults with major depressive disorder a 12-week randomized, open label comparative study. Indian journal of psychiatry. 2012;Conference:S49-S50.
742.	Akca OF. Is it necessary to use antidepressant medication in treatment of depressive disorders in children and adolescents? Bulletin of Clinical Psychopharmacology. 2013;Conference:S21.
743.	Akhondzadeh BA, Esmail M, Ahamad-Ali N, Amir-Hossein J, Hesameddin AS, Shahin A. Comparison of petal of Crocus sativus L. and fluoxetine in the treatment of depressed outpatients: A pilot double-blind randomized trial. Progress in neuro-psychopharmacology & biological psychiatry. 2007;31:439-442.
744.	Akhondzadeh S, Faraji H, Sadeghi M, Afkham K, Fakhrzadeh H, Kamalipour A. Double-blind comparison of fluoxetine and nortriptyline in the treatment of moderate to severe major depression. Journal of clinical pharmacy and therapeutics. 2003;28:379-384.
745.	Akhondzadeh S, Jafari S. A double-blind, placebo-controlled trial of celecoxib adjunctive treatment to fluoxetine in major depression. British journal of clinical pharmacology. 2010;Conference:291-292.
746.	Akhondzadeh S, PL G, RP B. Nutrients for Prevention and Treatment of Mental Health Disorders. Psychiatric clinics of North America. 2013;36:25-36.
747.	Akimova E. Area-specific occupancy of the serotonin transporter by escitalopram and citalopram in major depressive disorder. European psychiatry. 2011.
748.	Akimova E, Lanzenberger R, Savli M, et al. Serotonin transporter (SERT) availability in raphe nuclei quantified with PET predicts treatment response to S-citalopram in major depressive disorder. European neuropsychopharmacology. 2010;Conference:S62-S63.
749.	Akimova E, Lanzenberger R, Savli M, et al. The serotonin transporter (SERT) occupancy in median raphe nucleus quantified with PET predicts treatment response to SSRIs in major depressive disorder. European neuropsychopharmacology. 2010;Conference:S389.
750.	Akimova E, Lanzenberger R, Savli M, et al. Serotonin transporter availability predicts clinical outcome in patients with major depressive disorder. [11C] DASB PET study. International journal of neuropsychopharmacology. 2010;Conference:70.
751.	Akimova E, Savli M, Haeusler D, et al. Increase of 5-HTT occupancy during escitalopram or citalopram treatment correlates with antidepressant efficacy in major depressive disorder. European neuropsychopharmacology. 2009;Conference:S424-S425.
752.	AL B, Hides L, DI L. Treatment of cannabis use among people with psychotic or depressive disorders: A systemic review. Journal of clinical psychiatry. 2010;71:247-254.
753.	AL B, Saxena S, MA M, LA F, ML H, LR B. Brain Metabolic Changes Associated With Symptom Factor Improvement in Major Depressive Disorder. Biological psychiatry. 2001;50:171-178.
754.	AL B, Saxena S, Stoessel P, et al. Regional Brain Metabolic Changes in Patients With Major Depression Treated With Either Paroxetine or Interpersonal Therapy - Preliminary Findings. Archives of general psychiatry. 2001;58:631-640.
755.	AL D, GA M, NJ W, BJ T, NJ K. Investigation of Consumer Satisfaction With Cognitive-Behaviour Therapy and Sertraline in the Treatment of Adolescent Depression. Australian and New Zealand journal of psychiatry. 2005;39:500-506.
756.	AL H, MM B, KL L, RA C. Is antidepressant use changing? Prevalence and clinical correlates in two New England communities. Pharmacotherapy. 1995;15:78-84.
757.	AL L, GL M, SD H, PD D. A review of peripheral biomarkers in major depression: The potential of inflammatory and oxidative stress biomarkers. Progress in neuro-psychopharmacology & biological psychiatry. 2014;48:102-111.
758.	AL L, PD D. Saffron (Crocus sativus) for depression: A systematic review of clinical studies and examination of underlying antidepressant mechanisms of action. Human psychopharmacology. 2014;29:517-527.
759.	AL L, SD H, PD D. Multiple antidepressant potential modes of action of curcumin: A review of its anti-inflammatory, monoaminergic, antioxidant, immune-modulating and neuroprotective effects. Journal of psychopharmacology (Oxford, England). 2012;26:1512-1524.
760.	AL M. Vitamin C causes cancer! St. John's wort useless for depression! Alternative medicine review. 2001;6:353-354.
761.	AL M. Escitalopram: H Lundbeck. Current opinion in investigational drugs (London, England : 2000). 2002;3:1225-1229.
762.	AL M, Crucitti A, DGS P, et al. Review of Prolactin levels in patients taking duloxetine. International journal of psychiatry in clinical practice. 2009;Conference:38.
763.	AL M, Gilaberte I, Fombellida C, TR H, JA S. Pattern of New Antidepressant's Use in a Clinical Practice Setting. Actas luso-espanolas de neurologia, psiquiatria y ciencias afines. 1998;26:75-81.
764.	AL M, Hjaltason O, Ivarsson O, SB S. The effects of repetitive transcranial magnetic stimulation on depressive symptoms and the P300 event-related potential. Nordic journal of psychiatry. 2006;60:282-285.
765.	AL M, JFW D, CJ H, et al. Better sexual acceptability of agomelatine compared to escitalopram in healthy volunteers during a 9-week placebo-controlled trial. European neuropsychopharmacology. 2014;Conference:S454-S455.
766.	AL M, KT B, TA M, et al. Comparison of Nefazodone and Sertraline for the Treatment of Posttraumatic Stress Disorder. Depression and anxiety. 2004;19:190-196.
767.	AL M, KT B, TA M, et al. Comparison of Nefazodone and Sertraline for the Treatment of Posttraumatic Stress Disorder. Depression and anxiety. 2004;19:190-196.
768.	AL M, Prieto N, Terleira A, et al. Better Sexual Acceptability of Agomelatine (25 and 50 Mg) Compared With Paroxetine (20 Mg) in Healthy Male Volunteers. An 8-Week, Placebo-Controlled Study Using the Prsexdq-Salsex Scale. Journal of psychopharmacology (Oxford, England). 2010;24:111-120.
769.	AL P, JC M, JE B. From the field of play to the field of combat: A review of the pharmacological management of concussion. Neurosurgery. 2012;70:1520-1533.
770.	AL P, Wonnacott S, Hodgson A. Double-Blind Comparative Multicenter Study of Fluvoxamine and Mianserin in the Treatment of Major Depressive Episode in Elderly People. Acta psychiatrica Scandinavica. 1991;83:476-479.
771.	AL R, HK H, Petty F, DB B. Juvenile Rats in the Forced-Swim Test Model the Human Response to Antidepressant Treatment for Pediatric Depression. Psychopharmacology. 2008;197:433-441.
772.	AL R, JC A, DB B, Petty F, H ER, HK H. Treatment With Escitalopram but Not Desipramine Decreases Escape Latency Times in a Learned Helplessness Model Using Juvenile Rats. Psychopharmacology. 2009;205:249-259.
773.	AL S, Bhagwagar Z, Hafizi S, WR W, HJ G, PJ C. Risperidone augmentation decreases rapid eye movement sleep and decreases wake in treatment-resistant depressed patients. Journal of clinical psychiatry. 2003;64:192-196.
774.	AL S, Hockney R, Mcpeake L, JR G, PJ C. Folic Acid Supplementation for Prevention of Mood Disorders in Young People at Familial Risk: a Randomised, Double Blind, Placebo Controlled Trial. Journal of affective disorders. 2014;167:306-311.
775.	AL S, JD F, Koo J, Steinhoff M. Psychoneuroimmunology of psychological stress and atopic dermatitis: Pathophysiologic and therapeutic updates. Acta dermato-venereologica. 2012;92:7-15.
776.	AL S, Lobel M, Sears S, RS D. Psychosocial aspects of selected issues in women's reproductive health: Current status and future directions. Journal of consulting and clinical psychology. 2002;70:751-770.
777.	AL V, TL S, KR E, AH K. Prevalence and Association of Somatic Symptoms in Patients With Major Depressive Disorder. Journal of affective disorders. 2008;110:270-276.
778.	AL V, TL S, KR E, AH K. Multiple Pain Complaints in Patients With Major Depressive Disorder. Psychosomatic medicine. 2009;71:159-162.
779.	AL VB, DGM B, RH VDH. Changes in EEG power density of NREM sleep in depressed patients during treatment with citalopram. Journal of sleep research. 1993;2:156-162.
780.	AL Z, WH Q, DY H, et al. [Effects of antidepressant therapy in patients with suspected "angina pectoris" and negative coronary angiogram complicating comorbid depression]. [Chinese]. Zhonghua xin xue guan bing za zhi [Chinese journal of cardiovascular diseases]. 2006;34:1097-1100.
781.	Al-Damluji S. The mechanism of action of antidepressants: A unitary hypothesis based on Transport-P. Current drug targets. CNS and neurological disorders. 2004;3:201-216.
782.	Al-Omari A, Cowan J, Turner L, Cooper C. Antidepressant Prophylaxis Reduces Depression Risk but Does Not Improve Sustained Virological Response in Hepatitis C Patients Receiving Interferon Without Depression at Baseline: a Systematic Review and Meta-Analysis. Canadian Journal of Gastroenterology. 2013;27:575-581.
783.	Alagiakrishnan K, Sclater A. Psychiatric disorders presenting in the elderly with type 2 diabetes mellitus. American journal of geriatric psychiatry. 2012;20:645-652.
784.	Alam A, Voronovich Z, JA C. A review of therapeutic uses of mirtazapine in psychiatric and medical conditions. Primary care companion to the Journal of clinical psychiatry. 2013.
785.	Alamo C, Lopez-Munoz F, Garcia-Garcia P. The effectiveness of lurasidone as an adjunct to lithium or divalproex in the treatment of bipolar disorder. Expert review of neurotherapeutics. 2014;14:593-605.
786.	Alamo C, Lopez-Munoz F, Rubio G, Garcia-Garcia P, Pardo A. Combined Treatment With Reboxetine in Depressed Patients With No Response to Venlafaxine: a 6-Week Follow-up Study. Acta neuropsychiatrica. 2007;19:291-296.
787.	Alan A, Sefi K, David B. Turning darkness into light: A new landmark study on the treatment of adolescent depression. Comments on the TADS study. European Child and Adolescent Psychiatry, Supplement. 2005;14:113-116.
788.	Alan E. Antidepressant use in bipolar disorder: Continuing an age-old debate. American journal of psychiatry. 2010;167:1408.
789.	Alan S, Steven R. A double-blind, placebo-controlled study of venlafaxine and fluoxetine in geriatric outpatients with major depression. The American Journal of Geriatric Psychiatry. 2006;14:361-370.
790.	Alan S, Susannah M, Adriane A, et al. Effects of reboxetine and citalopram on appraisal of infant facial expressions and attentional biases. Journal of psychopharmacology (Oxford, England). 2012;26:670-676.
791.	Alan W, M CG, Margaret A, Richard W, Lorna H. A randomized, double-blind, 24-week study comparing the efficacy and tolerability of mirtazapine and paroxetine in depressed patients in primary care. International clinical psychopharmacology. 2003;18:133-141.
792.	Alan W, Nicolas D, Heldbo RE. Escitalopram in the long-term treatment of major depressive disorder. Annals of clinical psychiatry. 2006;18:83-89.
793.	Alastair F. The impact of treatment resistance on depressive relapse following electroconvulsive therapy. Acta psychiatrica Scandinavica. 1997;96:405.
794.	Albayrak Y, Hashimoto K. Beneficial effects of the sigma-1 agonist fluvoxamine for Tardive dyskinesia in patients with postpsychotic depressive disorder of schizophrenia: Report of 5 cases. Primary care companion to the Journal of clinical psychiatry. 2012.
795.	Albayrak Y, S YO. Beneficial effects of fluvoxamine for tardive dyskinesia: Report of two cases. European psychiatry. 2012.
796.	Albert U, Brunatto C. Obsessive-compulsive disorder in adults: Efficacy of combined and sequential treatments. Clinical Neuropsychiatry. 2009;6:83-93.
797.	Albertazzi P. Management of hot flushes without oestrogen. Journal of the British Menopause Society. 2002;8:147-151.
798.	Albertazzi P. Noradrenergic and serotonergic modulation to treat vasomotor symptoms. Journal of the British Menopause Society. 2006;12:7-11.
799.	Albertazzi P. A review of non-hormonal options for the relief of menopausal symptoms. Treatments in endocrinology. 2006;5:101-113.
800.	Alberti A. What are the comorbidities influencing the management of patients and the response to therapy in chronic hepatitis C? Liver international. 2009;29:15-18.
801.	Alberti S, Serretti A, Andrisano C, Chiesa A. Insomnia and somnolence induced by second-generation antidepressants during the treatment of major depression: A meta-analysis. European neuropsychopharmacology. 2014;Conference:S69-S70.
802.	Alberto DPJ, Feijo dMA, Florence K-C, et al. Fluvoxamine in the treatment of major depressive disorder: an open multicentric study. [Portuguese]. Jornal brasileiro de psiquiatria. 2007;56:17-22.
803.	Alberto MR, Tung TC, Mathias dAK, Jr TH. Hypericum perforatum versus fluoxetine in the treatment of mild to moderate depression: A randomized double-blind trial in a Brazilian sample. Revista brasileira de psiquiatria (Sao Paulo, Brazil : 1999). 2006;28:29-32.
804.	Albus C, KH L, Herrmann-Lingen C. Psychocardiology: Clinically Relevant Recommendations Regarding Selected Cardiovascular Diseases. Deutsche medizinische Wochenschrift (1946). 2014;139:596-601.
805.	Alda M, LN Y. Is monotherapy as good as polypharmacy in long-term treatment of bipolar disorder? Canadian Journal of Psychiatry. 2009;54:719-725.
806.	Alderman J. Coadministration of Sertraline With Cisapride or Pimozide: an Open-Label, Nonrandomized Examination of Pharmacokinetics and Corrected Qt Intervals in Healthy Adult Volunteers. Clinical therapeutics. 2005;27:1050-1063.
807.	Alderman J. Coadministration of Sertraline With Cisapride or Pimozide: an Open-Label, Nonrandomized Examination of Pharmacokinetics and Corrected Qt Intervals in Healthy Adult Volunteers. Clinical therapeutics. 2005;27:1050-1063.
808.	Alderman J, Wolkow R, Chung M, HF J. Sertraline Treatment of Children and Adolescents With Obsessive-Compulsive Disorder or Depression: Pharmacokinetics, Tolerability and Efficacy. Journal of the American Academy of Child and Adolescent Psychiatry. 1998;37:386-394.
809.	Alderman J, Wolkow R, IM F. Drug Concentration Monitoring With Tolerability and Efficacy Assessments During Open-Label, Long-Term Sertraline Treatment of Children and Adolescents. Journal of child and adolescent psychopharmacology. 2006;16:117-129.
810.	Alderton W, Karran E, Ward S. Current and future perspectives in psychiatric drug discovery. Drug news & perspectives. 2009;22:360-364.
811.	Aldosary F, Tremblay P, Hebert C, Blier P. Assessment of norepinephrine and serotonin inhibition by venlafaxine, paroxetine and atomoxetine in depressed patients. Biological psychiatry. 2009;Conference:239S.
812.	Alec C, John B. Enhancement of the antidepressant action of fluoxetine by folic acid: A randomised, placebo controlled trial. Journal of affective disorders. 2000;60:121-130.
813.	Alec R. Placebo-controlled study of sertraline in depressed recently abstinent alcoholics. Biological psychiatry. 1998;44:633-637.
814.	Alegre P, Nagy B, Nagy J. Economic evaluation of agomelatine in major depresive disorders in Hungary. Value in health. 2010;Conference:A451.
815.	Alejandro D-M, Oscar B, Alfonso O, et al. A randomized, open-label comparison of venlafaxine and fluoxetine in depressed outpatients. Clinical Therapeutics: The International Peer-Reviewed Journal of Drug Therapy. 1998;20:467-476.
816.	Aleksandra R-R, Maria S, Aleksandra S, et al. [Association between polymorphisms of Val66Met in the BDNF gene and the response to escitalopram and nortriptyline treatment in the light of the neurodevelopmental hypothesis of depression]. [Polish]. Psychiatria polska. 2008;42:915-923.
817.	Aleksandra R-R, Monika D-W, Pawel K, Maria S, Magdalena K-F, Joanna H. [Association between polymorphisms of ins/del in the 5-HTT gene and T102C in the 5HTR2A gene and the drug response for escitalopram and nortriptyline in depressed patients]. [Polish]. Psychiatria polska. 2008;42:903-914.
818.	Alen F, Orio L, MA G, et al. Increased Alcohol Consumption in Rats After Subchronic Antidepressant Treatment. International journal of neuropsychopharmacology. 2013;16:1809-1818.
819.	Alessandra M, Marco B, Catia S, Beatrice S, Mirko A, Paolo M. Effects of intravenous antidepressant drugs on the excitability of human motor cortex: A study with paired magnetic stimulation on depressed patients. Brain stimulation. 2010;3:15-21.
820.	Alessandro S, Cristina L, Cristina C, et al. SSRIs antidepressant activity is influenced by G beta 3 variants. European neuropsychopharmacology. 2003;13:117-122.
821.	Alessandro S, Enrico L, Raffaella Z, Linda F, Enrico S. Patterns of symptom improvement during antidepressant treatment of delusional depression. Psychiatry research. 2000;94:185-190.
822.	Alessandro S, Raffaella Z, Cristina C, David R, Cristina L, Enrico S. Tryptophan hydroxylase gene associated with paroxetine antidepressant activity. European neuropsychopharmacology. 2001;11:375-380.
823.	Alessandro S, Raffaella Z, Cristina C, David R, Cristina L, Enrico S. Tryptophan hydroxylase gene associated with paroxetine antidepressant activity. European neuropsychopharmacology. 2001;11:375-380.
824.	Alessandro S, Sara G, Antonio D. Specificity profile of paroxetine in major depressive disorder: meta-regression of double-blind, randomized clinical trials. [Review]. Journal of affective disorders. 2011;132:14-25.
825.	Alev L, Altin M, Ozbek K, et al. Effect of duloxetine on functional outcomes in patients with major depressive disorder. Klinik Psikofarmakoloji Bulteni. 2011;Conference:S115.
826.	Alex W. Pediatric psychopharmacology. Journal of the American Academy of Child and Adolescent Psychiatry. 2000;39:397-398.
827.	Alexander B, Gerd L, Elisabeth G. Driving Ability of Depressive Patients under Mirtazapine and Reboxetine. [German]. Psychiatrische Praxis. 2007;34:S84-S86.
828.	Alexander B, Gerd L, Irmgard D, Mirijam F, Igor H, Hans-Jurgen M. The impact of reboxetine and mirtazapine on driving simulator performance and psychomotor function in depressed patients. Journal of clinical psychiatry. 2008;69:1880-1886.
829.	Alexander M, Alain G, Amanda M. Quetiapine adjunct to selective serotonin reuptake inhibitors or venlafaxine in patients with major depression, comorbid anxiety, and residual depressive symptoms: A randomized, placebo-controlled pilot study. Depression and anxiety. 2007;24:487-494.
830.	Alexander M-A, Ricardo P. Does olanzapine have any antidepressant effect? [References]. American journal of psychiatry. 2006;163:1838-1839.
831.	Alexander S, Philip G, Philip B, Ayal S, Hernan P. Depression symptom clusters and their predictive value for treatment outcomes: Results from an individual patient data meta-analysis of duloxetine trials. Journal of psychiatric research. 2014;53:54-61.
832.	Alexander W. Prozac wins new indication: For bulimia nervosa. Drug topics. 1997;141:34.
833.	Alexander W. Pharmacotherapy for Post-traumatic stress disorder in combat veterans: Focus on antidepressants and atypical antipsychotic agents. P and T. 2012;37:32-38.
834.	Alfonso OSdlBJ, Francisco B, Elizabeth B. Double-blind study of fluoxetine vs. amitriptyline in depressive and anxiety symptoms and life quality in adults with major depression. [Spanish]. Salud mental (Mexico City, Mexico). 1998;21:58-63.
835.	Alhaj H, Wisniewski G, RH M-W. The use of the EEG in measuring therapeutic drug action: Focus on depression and antidepressants. Journal of psychopharmacology (Oxford, England). 2011;25:1175-1191.
836.	Ali A, VY N, Northrup V, et al. Intravenous Micronutrient Therapy (Myers' Cocktail) for Fibromyalgia: a Placebo-Controlled Pilot Study. Journal of alternative and complementary medicine (New York, N.Y.). 2009;15:247-257.
837.	Ali C, Yakup A, Karakas UG, Okan E. Beneficial effects of fluvoxamine for hemiballism in a patient with depressive disorder: A case report. Acta neurologica Belgica. 2011;111:62-65.
838.	Ali G, Leila J, Zahra S, et al. Oxybutynin reduces sweating in depressed patients treated with sertraline: A double-blind, placebo-controlled, clinical study. Neuropsychiatric disease and treatment. 2012;8.
839.	Ali G, Moghadasian SK, Saeed A, Nasrin M. Effect of terazosin on sweating in patients with major depressive disorder receiving sertraline: A randomized controlled trial. International journal of psychiatry in clinical practice. 2013;17:44-47.
840.	Ali T, Hassanpour MM, Sajadi TSA, Ahmad MS. Crocin, the main active saffron constituent, as an adjunctive treatment in major depressive disorder: A randomized, double-blind, placebo-controlled, pilot clinical trial. Journal of affective disorders. 2015;174:51-56.
841.	Alice R, A HJ, Per B. Escitalopram, problem-solving therapy, and poststroke depression. JAMA - Journal of the American Medical Association. 2008;300:1758.
842.	Alice R, Marianne L, Loldrup PD, Karen S, Susanne Q, Per B. A double-blind, placebo-controlled study of sertraline in the prevention of depression in stroke patients.[Erratum appears in Psychosomatics. 2004 Jan-Feb;45(1):91]. Psychosomatics: Journal of Consultation and Liaison Psychiatry. 2003;44:216-221.
843.	Alice R, Marianne L, Loldrup PD, Karen S, Susanne Q, Per B. Corrections. Psychosomatics: Journal of Consultation and Liaison Psychiatry. 2004;45:91.
844.	Alicia D, Trudie C, Simon W. "Randomised, double-blind, placebo-controlled trial of fluoxetine and graded exercise for chronic fatigue syndrome": Commentary. The British Journal of Psychiatry. 1998;172:491-492.
845.	Alison O, James P, J MM, et al. Sertraline delays relapse in recently abstinent cocaine-dependent patients with depressive symptoms. Addiction (Abingdon, England). 2012;107:131-141.
846.	Alistair B, Eve R, Hilary S-P, Pippa T, Paul ON, Robert B. Sertraline in stroke-associated lability of mood. International journal of geriatric psychiatry. 1999;14:681-685.
847.	Aljeshi A. Obsessive-compulsive disorder. Neurosciences (Riyadh, Saudi Arabia). 2011;16:313-319.
848.	Allan MJ. More on placebo response. Journal of clinical psychiatry. 2007;68:1984.
849.	Allard S, SM S, BF R-S. Coadministration of short-term zolpidem with sertraline in healthy women. Journal of clinical pharmacology. 1999;39:184-191.
850.	Allgulander C. What our patients want and need to know about generalized anxiety disorder?. [Portuguese]. Revista brasileira de psiquiatria (Sao Paulo, Brazil : 1999). 2007;29:172-176.
851.	Allgulander C. Generalized Anxiety Disorder: Between Now and DSM-V. Psychiatric clinics of North America. 2009;32:611-628.
852.	Allgulander C, AA D, Austin C, et al. Efficacy of Sertraline in a 12-Week Trial for Generalized Anxiety Disorder. American journal of psychiatry. 2004;161:1642-1649.
853.	Allgulander C, AA D, Austin C, et al. Efficacy of Sertraline in a 12-Week Trial for Generalized Anxiety Disorder. American journal of psychiatry. 2004;161:1642-1649.
854.	Allgulander C, Florea I, AKT H. Prevention of Relapse in Generalized Anxiety Disorder by Escitalopram Treatment. International journal of neuropsychopharmacology. 2006;9:495-505.
855.	Allgulander C, HU W. Pharmacotherapy of generalised anxiety disorder and associated comorbidities. European neuropsychopharmacology. 2008;Conference:S602.
856.	Allgulander C, Jorgensen T, Wade A, et al. Health-Related Quality of Life (Hrqol) Among Patients With Generalised Anxiety Disorder: Evaluation Conducted Alongside an Escitalopram Relapse Prevention Trial. Current medical research and opinion. 2007;23:2543-2549.
857.	Allgulander C, Mangano R, Zhang J, et al. Efficacy of Venlafaxine Er in Patients With Social Anxiety Disorder: a Double-Blind, Placebo-Controlled, Parallel-Group Comparison With Paroxetine. Human Psychopharmacology-Clinical and Experimental. 2004;19:387-396.
858.	Allgulander C, Mangano R, Zhang J, et al. Efficacy of Venlafaxine Er in Patients With Social Anxiety Disorder: a Double-Blind, Placebo-Controlled, Parallel-Group Comparison With Paroxetine. Human Psychopharmacology-Clinical and Experimental. 2004;19:387-396.
859.	Allgulander C, Nutt D. Wine and drug evaluations: lessons on making comparisons of noninferiority. Journal of psychopharmacology (Oxford, England). 2008;22:341-342.
860.	Alliot C. Fluoxetine versus placebo in advanced cancer outpatients. Journal of clinical oncology. 2004;22:204-208.
861.	Alliot C. Fluoxetine versus placebo in advanced cancer outpatients. Journal of clinical oncology. 2004;22:204-208.
862.	Alonso P, Pujol J, Cardoner N, et al. Right prefrontal repetitive transcranial magnetic stimulation in obsessive-compulsive disorder: A double-blind, placebo-controlled study. American journal of psychiatry. 2001;158:1143-1145.
863.	Alosaimi F, Baker B. Are there worthwhile treatments for patients with major depressive disorder and coronary artery disease? Journal of psychosomatic research. 2011;Conference:580-581.
864.	Aloysi A, K VD, Sano M. Women's cognitive and affective health and neuropsychiatry. Mount Sinai Journal of Medicine. 2006;73:967-975.
865.	Alp A, Mehmet A, Levent S, Aytekin O, Yasar K. Comparison of sertraline and venlafaxine treatments for depression in Parkinson's disease. [Turkish]. Noropsikiyatri Arsivi / Archives of Neuropsychiatry. 2011;48:201-206.
866.	Alpert M, RR S, ER P. Prediction of treatment response in geriatric depression from baseline folate level: Interaction with an SSRI or a tricyclic antidepressant. Journal of clinical psychopharmacology. 2003;23:309-313.
867.	Alsaadi T. Neuropsychiatric issues in patients with epilepsy: Focus on depression. Therapy. 2010;7:507-515.
868.	Alsultan M, Khurshid F, Alegre P. Economic evaluation of agomelatine in patients attending private hospitals in saudi arabia. European psychiatry. 2012.
869.	Altamura AC, Percudani M, Guercetti G, Invernizzi G. Efficacy and tolerability of fluoxetine in the elderly: A double-blind study versus amitryptiline. International clinical psychopharmacology. 1989;4 Suppl 1:103-106.
870.	Altshuler L, Bookheimer S, Townsend J, et al. Regional brain changes in bipolar I depression: A functional magnetic resonance imaging study. Bipolar disorders. 2008;10:708-717.
871.	Altunoz U, RS I, Hatip E, et al. Retrospective evaluation of the psychotropic prescription patterns in elderly patients with type I bipolar disorder. European neuropsychopharmacology. 2012;Conference:S281.
872.	Alvarez E, Perez V, Artigas F. Pharmacology and clinical potential of vortioxetine in the treatment of major depressive disorder. Neuropsychiatric disease and treatment. 2014;10:1297-1307.
873.	Alvarez E, Vinas F. Mirtazapine in Combination. Actas espanolas de psiquiatria. 2010;38:121-128.
874.	Alves C, Batel-Marques F, AF M. Data sources on drug safety evaluation: A review of recent published meta-analyses. Pharmacoepidemiology and drug safety. 2012;21:21-33.
875.	Alwahhabi F. Anxiety symptoms and generalized anxiety disorder in the elderly: A review. Harvard review of psychiatry. 2003;11:180-193.
876.	Alwan S, Reefhuis J, SA R, RS O, JM F. Use of Selective Serotonin-Reuptake Inhibitors in Pregnancy and the Risk of Birth Defects. New England journal of medicine. 2007;356:2684-2692.
877.	AM A. Pregabalin in the management of partial epilepsy. Neuropsychiatric disease and treatment. 2009;5:407-413.
878.	AM B, JR S, FA P, et al. Quantitative approaches for assessment of white matter hyperintensities in elderly populations. Psychiatry research. 2011;193:101-106.
879.	AM B, Sankaranarayanan J, Wanatabe-Galloway S. Current methodological approaches to the study of sleep disturbances and quality of life in adults with cancer: A systematic review. Psycho-oncology. 2007;16:401-420.
880.	AM B, YF J, EJ S, MA H, RY L, JN Z. Diurnal rhythms of free estradiol and cortisol during the normal menstrual cycle in women with major depression. Hormones and behavior. 2004;45:93-102.
881.	AM C, IR DO, JC A, et al. Double-Blind, Randomized, Placebo-Controlled Trial of Topiramate Plus Cognitive-Behavior Therapy in Binge-Eating Disorder. Journal of clinical psychiatry. 2007;68:1324-1332.
882.	AM D, Kelly J, McDonald C, AM OD, Keane J, Cooney J. A review of the interplay between tuberculosis and mental health. General hospital psychiatry. 2013;35:398-406.
883.	AM D-G, SL W, WC M, Sleath B, Kroenke K, BN G. Depression and comorbid panic in primary care patients. Journal of affective disorders. 2010;123:283-290.
884.	AM De, Zanieri F, Campolmi E, et al. Therapeutic Implications of Adding the Psychotropic Drug Escitalopram in the Treatment of Patients Suffering From Moderate-Severe Psoriasis and Psychiatric Comorbidity: a Retrospective Study. Journal of the European Academy of Dermatology and Venereology : JEADV. 2014;28:246-249.
885.	AM G, JS C. Psychiatric comorbidity and depression in older adults. Current psychiatry reports. 2008;10:23-29.
886.	AM H, AF L, IA C, Abrams M. Brain Functional Changes (Qeeg Cordance) and Worsening Suicidal Ideation and Mood Symptoms During Antidepressant Treatment. Acta psychiatrica Scandinavica. 2010;122:461-469.
887.	AM H, AF L, IA C, et al. Brain Functional Changes and Duloxetine Treatment Response in Fibromyalgia: a Pilot Study. Pain medicine (Malden, Mass.). 2009;10:730-738.
888.	AM H, BO M, IA C, AF L. Antidepressant response trajectories and quantitative electroencephalography (QEEG) biomarkers in major depressive disorder. Journal of psychiatric research. 2010;44:90-98.
889.	AM H, Butt Z, Umair M. Is depression an inflammatory condition? A review of available evidence. Journal of the Pakistan Medical Association. 2013;63:899-906.
890.	AM H, CC T, JA W. Occurrence of Milnacipran-Associated Morbilliform Rash and Serotonin Toxicity. Annals of pharmacotherapy. 2013;47.
891.	AM H, IA C, Abrams M, AF L. Neurophysiologic Effects of Repeated Exposure to Antidepressant Medication: Are Brain Functional Changes During Antidepressant Administration Influenced by Learning Processes? Medical hypotheses. 2013;81:1004-1011.
892.	AM H, IA C, AF L. Impact of antidepressant treatment history on clinical outcomes in placebo and medication treatment of major depression. Journal of clinical psychopharmacology. 2010;30:748-751.
893.	AM H, IA C, SD G, ML T, KN M, AF L. The antidepressant treatment response index and treatment outcomes in a placebo-controlled trial of fluoxetine. Journal of clinical neurophysiology. 2011;28:478-482.
894.	AM H, IA C, SD G, ML T, KN M, AF L. The Antidepressant Treatment Response Index and Treatment Outcomes in a Placebo-Controlled Trial of Fluoxetine. Journal of clinical neurophysiology. 2011;28:478-482.
895.	AM K. Depression in epilepsy: Prevalence, clinical semiology, pathogenic mechanisms, and treatment. Biological psychiatry. 2003;54:388-398.
896.	AM K. Should neurologists be trained to recognize and treat comorbid depression of neurologic disorders? Yes. Epilepsy & behavior. 2005;6:303-311.
897.	AM K. Depression in epilepsy: A complex relation with unexpected consequences. Current opinion in neurology. 2008;21:190-194.
898.	AM K. Psychiatric issues in epilepsy: The complex relation of mood, anxiety disorders, and epilepsy. Epilepsy & behavior. 2009;15:83-87.
899.	AM K. Can neurobiological pathogenic mechanisms of depression facilitate the development of seizure disorders? The Lancet Neurology. 2012;11:1093-1102.
900.	AM K, Butters M, Begley A, Ogbagaber S, AS W, CF R. Pathways to remission of late life depression, across the spectrum of cognitive functioning. American journal of geriatric psychiatry. 2013;Conference:S65-S66.
901.	AM K, JJ B. The impact of mood disorders in neurological diseases: Should neurologists be concerned? Epilepsy & behavior. 2003;4:S3-S13.
902.	AM K, Karim H, DL T, CF R, Aizenstein H. Emotional processing functional magnetic resonance imaging is associated with treatment response in late life depression. American journal of geriatric psychiatry. 2015;Conference:S132-S133.
903.	AM K, MA B, Begley A, Ogbagaber S, AS W, 3rd RCF. Response to antidepressant medications in late-life depression across the spectrum of cognitive functioning. Journal of clinical psychiatry. 2014;75:e100-107.
904.	AM K, MA B, Begley A, Ogbagaber S, AS W, IIICF R. Response to antidepressant medications in late-life depression across the spectrum of cognitive functioning. Journal of clinical psychiatry. 2014;75:e100-e107.
905.	AM K, MC T. The role of melatonin in psychiatric disorders. Psychopharm Review. 2011;46:49-55.
906.	AM K, ME T. First-Line Pharmacotherapies for Depression - What Is the Best Choice? Polskie Archiwum Medycyny Wewnetrznej-Polish Archives of Internal Medicine. 2009;119:478-485.
907.	AM K, SC A, BR N. Opiate dependence in schizophrenia: Case presentation and literature review. Journal of dual diagnosis. 2014;10:52-57.
908.	AM L, DO A. On chemical imbalances, antidepressants, and the diagnosis of depression. Ethical human psychology and psychiatry. 2009;11:199-214.
909.	AM L, LP R. The empirical status of melancholia: Implications for psychology. Clinical psychology review. 2005;25:25-44.
910.	AM M. Antidepressants for smoking cessation. [Danish]. Ugeskrift for laeger. 2004;166:3697-3699.
911.	AM M. Update on the management of symptoms in schizophrenia: Focus on amisulpride. Neuropsychiatric disease and treatment. 2009;5:267-277.
912.	AM M. Comparative effects of venlafaxine and mirtazapine on sleep physiology measures in patients with major depresive disorder and insomnia. European psychiatry. 2012.
913.	AM M. Healing hearts and minds: Can antidepressants repair the heart? Journal of molecular and cellular cardiology. 2012;53:749-750.
914.	AM M, IO P. The use of antidepressants for chronic pain. U.S.
915.	Exposure therapy, D-cycloserine, and functional magnetic resonance imaging in patients with snake phobia: A randomized pilot study, Journal of clinical psychiatry(2012).
916.	AM P, NC B. Opiates and psychotropics: Pharmacokinetics for practitioners. Current psychiatry. 2011;10:83-86.
917.	AM R. Pharmacological prevention of migraine. Clinical neuroscience (New York, N.Y.). 1998;5:55-59.
918.	AM R, ME B. Preventive migraine therapy: What is new. Neurological sciences. 2004;25:S177-S185.
919.	AM R, ME B. Migraine preventive therapy: Current and emerging treatment options. Neurological sciences. 2005;26:S111-S120.
920.	Obstructive sleep apnea/hypopnea syndrome and poor response to sertraline in patients with coronary heart disease, Journal of clinical psychiatry(2012).
921.	AM S. Selective Serotonin Reuptake Inhibitor-Induced Sexual Dysfunction in Adolescents: a Review. Journal of the American Academy of Child and Adolescent Psychiatry. 2004;43:1071-1079.
922.	AM S. Selective Serotonin Reuptake Inhibitor-Induced Sexual Dysfunction in Adolescents: a Review. Journal of the American Academy of Child and Adolescent Psychiatry. 2004;43:1071-1079.
923.	AM S. A pharmacotherapeutic approach to the management of chronic posttraumatic stress disorder. Journal of pharmacy practice. 2012;25:541-551.
924.	AM T, Hassani J, AT G, Zitzmann M, ML H. Adverse side effects of 5alpha-reductase inhibitors therapy: Persistent diminished libido and erectile dysfunction and depression in a subset of patients. Journal of sexual medicine. 2011;8:872-884.
925.	AM T, LM M-W. Credibility of problem-solving therapy and medication for the treatment of depression among primary care patients. Medical science monitor. 2002;8:CR193-196.
926.	AM W, BT L, AJ H, et al. Pooled analysis of antidepressant levels in lactating mothers, breast milk, and nursing infants. American journal of psychiatry. 2004;161:1066-1078.
927.	AM W, DA G. Pharmacological treatment of cannabis dependence. Current pharmaceutical design. 2011;17:1351-1358.
928.	AM W, JJ A. Fluvoxamine in the treatment of depressive illness. A series of double-blind hospital based comparative studies carried out in the UK. British journal of clinical practice. 1992;46:21-23.
929.	AM W, Miller H, Bluvstein I, et al. Treatment of cannabis dependence using escitalopram in combination with cognitive-behavior therapy: A double-blind placebo-controlled study. American journal of drug and alcohol abuse. 2014;40:16-22.
930.	AM W, TM J, Naylor H. Herbs, vitamins and minerals in the treatment of premenstrual syndrome: A systematic review. Canadian Journal of Clinical Pharmacology. 2009;16:e407-e429.
931.	AM Y. Management of anxiety and depression in patients with COPD. Expert review of respiratory medicine. 2008;2:337-347.
932.	AM Y, MJ C. Do antidepressants work in patients with chronic obstructive pulmonary disease with comorbid depression? Expert review of respiratory medicine. 2011;5:727-729.
933.	AM Y, MJ C, RC B. A Feasibility Study of Antidepressant Drug Therapy in Depressed Elderly Patients With Chronic Obstructive Pulmonary Disease. International journal of geriatric psychiatry. 2001;16:451-454.
934.	AM Y, RC B, MJ C. Depression and anxiety in elderly patients with chronic obstructive pulmonary disease. Age and ageing. 2006;35:457-459.
935.	AMA N, Colom F, Murru A, et al. New treatment guidelines for acute bipolar depression: A systematic review. Journal of affective disorders. 2011;129:14-26.
936.	Amann B, Born C, JM C, Pomarol-Clotet E, McKenna P. Lamotrigine: When and where does it act in affective disorders? A systematic review. Journal of psychopharmacology (Oxford, England). 2011;25:1289-1294.
937.	Delayed amnesic syndrome after riluzole use in major depressive disorder: A case report, Psychosomatics: Journal of Consultation and Liaison Psychiatry(2013).
938.	Ambresin G, Gunn J. Does agomelatine have a place in the treatment of depression? BMJ (Online). 2014.
939.	Ameis S, Feinstein A. Treating depressed multiple sclerosis patients. Therapy. 2007;4:339-347.
940.	Ameli H, TI C, PJ P. Implementation of an algorithm for depression based on the Sequenced Treatment Alternatives to Relieve Depression (STAR*D) trial in an ambulatory safety-net clinic. Journal of pharmacy practice. 2012;Conference:284.
941.	AMF W. New concepts concerning the neural mechanisms of amblyopia and their clinical implications. Canadian Journal of Ophthalmology. 2012;47:399-409.
942.	AMG K, Honig A. Treatment of post-myocardial infarction depressive disorder. Expert review of neurotherapeutics. 2008;8:1115-1123.
943.	Ami C, Erik dK, Mark P, M RJ, E SM. Patient compliance to a new enteric-coated weekly formulation of fluoxetine during continuation treatment of major depressive disorder. Journal of clinical psychiatry. 2000;61:928-932.
944.	Amiaz R, Fostick L, Gershon A, Zohar J. Naltrexone augmentation in OCD: A double-blind placebo-controlled cross-over study. European neuropsychopharmacology. 2008;18:455-461.
945.	Amini H, Aghayan S, SA J, Akhondzadeh S, Yahyazadeh O, Pakravan-Nejad M. Comparison of Mirtazapine and Fluoxetine in the Treatment of Major Depressive Disorder: a Double-Blind, Randomized Trial. Journal of clinical pharmacy and therapeutics. 2005;30:133-138.
946.	Amini H, Aghayan S, SA J, Akhondzadeh S, Yahyazadeh O, Pakravan-Nejad M. Comparison of Mirtazapine and Fluoxetine in the Treatment of Major Depressive Disorder: a Double-Blind, Randomized Trial. Journal of clinical pharmacy and therapeutics. 2005;30:133-138.
947.	Amir G, M MJ, Sue M, et al. A randomized, double-blind, and placebo-controlled trial of quetiapine augmentation of fluoxetine in major depressive disorder. International clinical psychopharmacology. 2008;23:269-275.
948.	Amirhossein M, Hamid S, Abbas-Ali N, et al. Effect of saffron on fluoxetine-induced sexual impairment in men: Randomized double-blind placebo-controlled trial. Psychopharmacology. 2012;223:381-388.
949.	Amodeo L, Castelli L, Leombruni P, Cipriani D, Biancofiore A, Torta R. Slow Versus Standard up-Titration of Paroxetine for the Treatment of Depression in Cancer Patients: a Pilot Study. Supportive care in cancer. 2012;20:375-384.
950.	Amore M, Bellini M, Berardi D, et al. Double-blind comparison of fluvoxamine and imipramine in depressed patients. Current therapeutic research, clinical and experimental. 1989;46:815-820.
951.	Amore M, MC J, AMISERTInvestigators. Faster response on amisulpride 50 mg versus sertraline 50-100 mg in patients with dysthymia or double depression: A randomized, double-blind, parallel group study. International clinical psychopharmacology. 2001;16:317-324.
952.	Amos T, DJ S, JC I. Pharmacological Interventions for Preventing Post-Traumatic Stress Disorder (Ptsd). Cochrane database of systematic reviews (Online). 2014.
953.	Amr M, El-Mogy A, Shams T, Vieira K, SE L. Efficacy of Vitamin C as an Adjunct to Fluoxetine Therapy in Pediatric Major Depressive Disorder: a Randomized, Double-Blind, Placebo-Controlled Pilot Study. Nutrition journal. 2013;12.
954.	Amr M, El-Mogy A, Shams T, Vieira K, SE L. Efficacy of vitamin C as an adjunct to fluoxetine therapy in pediatric major depressive disorder: a randomized, double-blind, placebo-controlled pilot study. Nutrition journal. 2013;12:31.
955.	Amrein R, Hetzel W, Stabl M, Schmid-Burgk W. RIMA: A safe concept in the treatment of depression with moclobemide. Canadian Journal of Psychiatry. 1992;37:7-11.
956.	Amrein R, Stabl M, Henauer S, Affolter E, Jonkanski I. Efficacy and tolerability of moclobemide in comparison with placebo, tricyclic antidepressants, and selective serotonin reuptake inhibitors in elderly depressed patients: A clinical overview. Canadian Journal of Psychiatry. 1997;42:1043-1050.
957.	Amy C, Taryn M, Anthony L, et al. Anxiety as a predictor of treatment outcome in children and adolescents with depression. Journal of child and adolescent psychopharmacology. 2010;20:211-216.
958.	Maintenance study for adolescent depression, Journal of child and adolescent psychopharmacology(2008).
959.	Amy F, David M, Maurizio F, et al. The relationship between early changes in the HAMD-17 anxiety/somatization factor items and treatment outcome among depressed outpatients. International clinical psychopharmacology. 2005;20:87-91.
960.	AN A, Agam G, Kaplanski J, Delbar V, ML G. Inositol depletion: A good or bad outcome of valproate treatment? Future neurology. 2008;3:275-286.
961.	AN C, Gunja N, CJ R. A Comparison of Venlafaxine and SSRIs in Deliberate Self-poisoning. Journal of medical toxicology. 2010;6:116-121.
962.	An F, Cui L. A new drug for treatment of major depressive disorder - Desvenlafaxine succinate. [Chinese]. Pharmaceutical Care and Research. 2010;10:47-50.
963.	AN G-P, Yesavage J, Schatzberg A, et al. Personalizing the treatment of depression: Emotional reactivity and early life stress predict antidepressant outcomes. Biological psychiatry. 2015;Conference:243S.
964.	An H, Sohn H, Chung S. Phentermine, sibutramine and affective disorders. Clinical Psychopharmacology and Neuroscience. 2013;11:7-12.
965.	AN S, Arce E, KL L, MB S, MP P. Subchronic Ssri Administration Reduces Insula Response During Affective Anticipation in Healthy Volunteers. International journal of neuropsychopharmacology. 2009;12:1009-1020.
966.	AN T, NA R. A tragic triad: Coronary artery disease, nicotine addiction, and depression. Current opinion in cardiology. 2009;24:447-453.
967.	AN V, AA W, Boovariwala A, et al. Serotonin transporter occupancy of high-dose selective serotonin reuptake inhibitors during major depressive disorder measured with [11C]DASB positron emission tomography. Psychopharmacology. 2007;193:539-545.
968.	Anand A, Malison R, CJ M, LH P. Antiglucocorticoid treatment of refractory depression with metoconazole: A case report. Biological psychiatry. 1995;37:338-340.
969.	Ananth K, Richeimer S, MJ D. Managing chronic pain: Consider psychotropics and other non-opioids. Current psychiatry. 2012;11:38-43.
970.	A 12-week, randomized, double-blind, placebo-controlled study evaluating the effect of eszopiclone 2 mg on sleep/wake function in older adults with primary and comorbid insomnia, Sleep(2010).
971.	Ancoli-Israel S, Ayalon L, Salzman C. Sleep in the elderly: Normal variations and common sleep disorders. Harvard review of psychiatry. 2008;16:279-286.
972.	Anderer P, Saletu B, HV S, RD P-M. Perceptual and cognitive event-related potentials in neuropsychopharmacology: Methodological aspects and clinical applications (pharmaco-ERP topography and tomography). Methods and findings in experimental and clinical pharmacology. 2002;24:121-137.
973.	Anderer P, Saletu B, HV S, RD P-M. Structural and energetic processes related to P300: LORETA findings in depression and effects of antidepressant drugs. Methods and findings in experimental and clinical pharmacology. 2002;24 Suppl D:85-91.
974.	Anders M, Tuma I, Roesslerova H. A Surveillance Study of Escitalopram Treatment of Depressed Patients. Expert opinion on pharmacotherapy. 2008;9:1-6.
975.	Andersen G. Post-stroke depression: Diagnosis and incidence. European psychiatry. 1997;12:255S-260S.
976.	Andersen G, Vestergaard K, JO R. Citalopram for post-stroke pathological crying. Lancet. 1993;342:837-839.
977.	Andersen G, Vestergaard K, Lauritzen L. Effective Treatment of Poststroke Depression With the Selective Serotonin Reuptake Inhibitor Citalopram. Stroke; a journal of cerebral circulation. 1994;25:1099-1104.
978.	Andersen G, Vestergaard K, LU FL. Effective treatment of post-stroke depression. [Danish]. Ugeskrift for laeger. 1995;157:2000-2003.
979.	Andersen G, Vestergaard K, LU L. [Effective treatment of depression following apoplexy with citalopram]. [Danish]. Ugeskrift for laeger. 1995;157:2000-2003.
980.	Anderson B, Brosen K, Christensen P, et al. Paroxetine: a selective serotonin reuptake inhibitor showing better tolerance, but weaker antidepressant effect than clomipramine in a controlled multicenter study. Danish University Antidepressant Group. Journal of affective disorders. 1990;18:289-299.
981.	Anderson D, Holmes J. Liaison psychiatry for older people - An overlooked opportunity. Age and ageing. 2005;34:205-207.
982.	Anderson G, Maes M. Oxidative/nitrosative stress and immuno-inflammatory pathways in depression: Treatment implications. Current pharmaceutical design. 2014;20:3812-3847.
983.	Anderson I. The New Guidelines From the British Association for Psychopharmacology for Anxiety Disorders. International journal of psychiatry in clinical practice. 2006;10:10-17.
984.	Andersson E, Steneby S, Karlsson K, et al. Long-Term Efficacy of Internet-Based Cognitive Behavior Therapy for Obsessive-Compulsive Disorder With or Without Booster: a Randomized Controlled Trial. Psychological medicine. 2014;44:2877-2887.
985.	Andrade C. Desvenlafaxine. Indian journal of psychiatry. 2009;51:320-323.
986.	Andrade C. Odd odds. Journal of clinical psychiatry. 2011;72:1558-1559; author reply 1559.
987.	Andrade C. A 6-week, multicentre, randomized controlled clinical trial to evaluate the safety and efficacy of placeboxetine hydrochloride in the treatment of major depressive disorder in an Indian setting. Indian journal of psychiatry. 2011;53:69-72.
988.	Andrade C. Placeboxetine for major depressive disorder: Researcher, author, reader, and reviewer perspectives on randomized controlled trials. Indian journal of psychiatry. 2011;53:73-76.
989.	Andrade C. Antidepressant action of atypical antipsychotics: Focus on ziprasidone monotherapy, with a few twists in the tale. Journal of clinical psychiatry. 2013;74:e193-e196.
990.	Andrade C, SG B, NM S. Controversy revisited: Selective serotonin reuptake inhibitors in paediatric depression. [Review] [39 refs]. World journal of biological psychiatry. 2006;7:251-260.
991.	Andraud F, Hardy P. Prognostic factors of recovery. [French]. Encephale. 2005;31:S18-S20.
992.	Andre DN, Stefaan G, Leo R, et al. Venlafaxine compared with fluoxetine in outpatients with depression and concomitant anxiety. International journal of neuropsychopharmacology. 2002;5:115-120.
993.	Andre T, Dan R, J MM, et al. Association analysis between variants of the interleukin-1beta and the interleukin-1 receptor antagonist gene and antidepressant treatment response in major depression. Neuropsychiatric disease and treatment. 2008;4:269-276.
994.	Andre T, Dan R, J MM, et al. A monoamine oxidase B gene variant and short-term antidepressant treatment response. Progress in neuro-psychopharmacology & biological psychiatry. 2007;31:1370-1377.
995.	Andre T, Isabella H, Roland M, et al. Early improvement is a predictor of treatment outcome in patients with mild major, minor or subsyndromal depression. Journal of affective disorders. 2010;120:86-93.
996.	Andrea C, A FT, Georgia S, et al. Comparative efficacy and acceptability of 12 new-generation antidepressants: a multiple-treatments meta-analysis. [Review] [151 refs]. Lancet. 2009;373:746-758.
997.	Andrea C, Corrado B, Paolo B, A FT, Matthew H, R GJ. Are all antidepressants really the same? The case of fluoxetine: a systematic review. [Review] [132 refs]. Journal of clinical psychiatry. 2006;67:850-864.
998.	Andreatini R, ML NP, HM C. The ethics of the use of placebo in clinical studies. [Portuguese]. Jornal brasileiro de psiquiatria. 2001;50:241-245.
999.	Andreescu C, BH M, JE E. Complementary and alternative medicine in the treatment of bipolar disorder - A review of the evidence. Journal of affective disorders. 2008;110:16-26.
1000.	Persisting low use of antipsychotics in the treatment of major depressive disorder with psychotic features, Journal of clinical psychiatry(2007).
1001.	Persisting low use of antipsychotics in the treatment of major depressive disorder with psychotic features, Journal of clinical psychiatry(2007).
1002.	Andreescu C, BH M, PR H, et al. Empirically derived decision trees for the treatment of late-life depression. American journal of psychiatry. 2008;165:855-862.
1003.	Andreescu C, CF R. Late-life Depression: Evidence-based Treatment and Promising New Directions for Research and Clinical Practice. Psychiatric clinics of North America. 2011;34:335-355.
1004.	Andreescu C, EJ L, BH M, et al. High worry severity is associated with poorer acute and maintenance efficacy of antidepressants in late- life depression. Depression and anxiety. 2009;26:266-272.
1005.	Andreescu C, EJ L, MA D, et al. Effect of comorbid anxiety on treatment response and relapse risk in late-life depression: Controlled study. British journal of psychiatry. 2007;190:344-349.
1006.	Andreoli A, Burnand Y, MF C, Marie D, T DC, Ohlendorf P. Psychoanalytic psychotherapy and venlafaxine among acutely suicidal borderline patients: A randomized clinical study. European psychiatry. 2009;Conference:S93.
1007.	Andres M, S GW, Q BJ, M RJ. Child Psychopharmacology, Effect Sizes, and the Big Bang. American journal of psychiatry. 2005;162:817.
1008.	Andrew R, Derry S, RS T, Straube S, CJ P. The costs and consequences of adequately managed chronic non-cancer pain and chronic neuropathic pain. Pain practice. 2014;14:79-94.
1009.	Andrew W, AIII DN, P MD, M GE, L CJ, A GK. Comparative Effects of Mirtazapine and Fluoxetine on Sleep Physiology Measures in Patients With Major Depression and Insomnia. Journal of clinical psychiatry. 2003;64:1224-1229.
1010.	Andrews G. Australian and New Zealand clinical practice guidelines for the treatment of panic disorder and agoraphobia. Australian and New Zealand journal of psychiatry. 2003;37:641-656.
1011.	Ang D, Myers-Oakes T, Jarvis J, Wang F. Correlation of overall patient impression of improvement with individual items in the Fibromyalgia Impact Questionnaire. Journal of pain. 2010;Conference:S38.
1012.	Angel M, Susana M, J RS, H KS. The effects of agomelatine on sexual function in depressed patients and healthy volunteers. [Review]. Human Psychopharmacology: Clinical and Experimental. 2011;26:537-542.
1013.	Angel-Luis M, S PDG, E SM, et al. Sexual function during long-term duloxetine treatment in patients with recurrent major depressive disorder. Journal of sexual medicine. 2011;8:773-782.
1014.	Angela C, J MC, T MR, R HG, H PL. Yohimbine augmentation of fluvoxamine in refractory depression: A single-blind study. Biological psychiatry. 1995;38:765-767.
1015.	Angeletti C, Guetti C, Piroli A, et al. Duloxetine and Pregabalin for Pain Management in Multiple Rheumatic Diseases Associated With Fibromyalgia. Pain practice. 2013;13:657-662.
1016.	Angelini M, Brahmbhatt Y. A review of the pharmacologic options for the treatment of alcohol dependence. Formulary (Cleveland, Ohio). 2007;42:14-31.
1017.	Angelo S, Anna M, Francesca F, Pietro AA, Walter G. Depression treatment selectively modifies arterial stiffness in older participants. The Journals of Gerontology: Series A: Biological Sciences and Medical Sciences. 2013;68A:719-725.
1018.	Angersbach D. Depression: Desvenlafaxine in the treatment of major depression. [German]. Psychopharmakotherapie. 2008;15:224-225.
1019.	Angersbach D. Flouxetine prevents depressive episodes in children and adolescents. [German]. Psychopharmakotherapie. 2008;15:175-176.
1020.	Angersbach D. Acute treatment of depression: Quetiapine monotherapy works. [German]. Psychopharmakotherapie. 2009;16:223-225.
1021.	Angersbach D. Depression: Accompanying pharmacotherapy improves the success of an electroconvulsive therapy. [German]. Psychopharmakotherapie. 2010;17:97-98.
1022.	Anghelescu I. Omega-3 fatty acids for CHD with depression. JAMA - Journal of the American Medical Association. 2010;303:836.
1023.	Anghelescu IG, Kohnen R, Szegedi A, Klement S, Kieser M. Comparison of Hypericum Extract WS 5570 and Paroxetine in Ongoing Treatment after Recovery from an Episode of Moderate to Severe Depression: Results from a Randomized Multicenter Study. Pharmacopsychiatry. 2006;39:213-219.
1024.	Angulo J, Cuevas P, Cuevas B, Bischoff E, IS DT. Antidepressant-Induced Inhibition of Genital Vascular Responses Is Reversed by Vardenafil in Female Rabbits. Journal of sexual medicine. 2006;3:988-995.
1025.	Anita C, Susan K, Apurva P, Craig M, Madelaine W. Changes in sexual functioning associated with duloxetine, escitalopram, and placebo in the treatment of patients with major depressive disorder. Journal of sexual medicine. 2007;4:917-929.
1026.	Anjana B, Dayong L, Chetan G. Escitalopram in the acute treatment of depressed patients aged 60 years or older. The American Journal of Geriatric Psychiatry. 2008;16:14-20.
1027.	Anjaneyulu M, Chopra K, Kaur I. Antidepressant activity of quercetin, a bioflavonoid, in streptozotocin-induced diabetic mice. Journal of medicinal food. 2003;6:391-395.
1028.	Ann-Charlotte A, Finn B, Lisa E, Lars vK. Effects of an educational compliance enhancement programme and therapeutic drug monitoring on treatment adherence in depressed patients managed by general practitioners. International clinical psychopharmacology. 2003;18:347-354.
1029.	Anna A-W, Hans A, Lisa E, Finn B, Ann-Charlotte A. Sertraline versus paroxetine in major depression: Clinical outcome after six months of continuous therapy. Journal of clinical psychopharmacology. 2000;20:645-652.
1030.	Anne-Liis vK. Reply to comments by Drs. Holzer and Baumann. Journal of clinical psychopharmacology. 2007;27:326.
1031.	Anne-Liis vK, Ingrid OG, Hove TP, Michael LO, Agnes H. A randomized, double-blind, placebo-controlled study of citalopram in adolescents with major depressive disorder. Journal of clinical psychopharmacology. 2006;26:311-315.
1032.	Anne-Marie OBL. Critical determinants of the risk-benefit assessment of antidepressants in pregnancy: Pharmacokinetic, safety and economic considerations. Dissertation Abstracts International: Section B: The Sciences and Engineering. 2010;70:6133.
1033.	Annemans L, Brignone M, Druais S, A DP, Gauthier A, Demyttenaere K. Cost-Effectiveness Analysis of Pharmaceutical Treatment Options in the First-Line Management of Major Depressive Disorder in Belgium. PharmacoEconomics. 2014;32:479-493.
1034.	Annique S, Karly H, Simon S, et al. Whole blood serotonin and platelet activation in depressed post-myocardial infarction patients. Life sciences. 2004;76:637-650.
1035.	Annweiler C, Rastmanesh R, Richard-Devantoy S, Beauchet O. The role of vitamin d in depression: From a curious idea to a therapeutic option. Journal of clinical psychiatry. 2013;74:1121-1122.
1036.	Anonymous. Citalopram: clinical effect profile in comparison with clomipramine. A controlled multicenter study. Danish University Antidepressant Group. Psychopharmacology. 1986;90:131-138.
1037.	Anonymous. A double-blind multi-centre trial of fluoxetine and dothiepin in major depressive illness. South Wales Antidepressant Drug Trial Group. International clinical psychopharmacology. 1988;3:75-81.
1038.	Anonymous. Novel selective serotonin reuptake inhibitors, Part II. Journal of clinical psychiatry. 1992;53:216-221.
1039.	Anonymous. Safety and efficacy of paroxetine in elderly patients. Geriatrics. 1993;48 Suppl 2:13-15.
1040.	Anonymous. Study addresses question of preferred initial therapy for depression. American journal of health-system pharmacy. 1996;53:1994.
1041.	Anonymous. [Chronic depression in the year 2000: therapeutic hopes. 10th World Congress for Psychiatry. Madrid, 24 August 1996]. [German]. Fortschritte der Neurologie-Psychiatrie. 1996;64:1-4.
1042.	Anonymous. Venlafaxine. (New preparation). Just another antidepressant. Prescrire international. 1998;7:112-114.
1043.	Anonymous. Reboxetine--another new antidepressant. [Review] [9 refs]. Drug and therapeutics bulletin. 1998;36:86-88.
1044.	Anonymous. Citalopram for depression. Medical letter on drugs and therapeutics. 1998;40:113-114.
1045.	Anonymous. Placebos and relapse in depression. Harvard mental health letter / from Harvard Medical School. 1999;15:7.
1046.	Anonymous. Mirtazapine--another new class of antidepressant. [Review] [19 refs]. Drug and therapeutics bulletin. 1999;37:1-3.
1047.	Anonymous. Fluoxetine (Sarafem) for premenstrual dysphoric disorder. Medical letter on drugs and therapeutics. 2001;43:5-6.
1048.	Anonymous. The brain tells: early signs of depression recovery. Harvard mental health letter / from Harvard Medical School. 2002;19:6.
1049.	Anonymous. Treating depression after a heart attack. Harvard heart letter. 2002;13:1.
1050.	Anonymous. [Depression also effects the body]. [German]. Pharmazie in unserer Zeit. 2003;32:74.
1051.	Anonymous. [Depressed, lacking motivation, unconcentrated. Signs of central deficiency of noradrenaline]. [German]. MMW Fortschritte der Medizin. 2004;146:56.
1052.	Anonymous. [Vital functions at risk. Dealing with depressions rapidly and comprehensively]. [German]. MMW Fortschritte der Medizin. 2004;146 Spec N:93.
1053.	Anonymous. Is Effexor more effective for depression than an SSRI? Medical letter on drugs and therapeutics. 2004;46:15-16.
1054.	Anonymous. Duloxetine (Cymbalta): a new SNRI for depression. Medical letter on drugs and therapeutics. 2004;46:81-82.
1055.	Anonymous. Sertraline and venlafaxine: new indication. Prevention of recurrent depression: no advance. Prescrire international. 2005;14:19-20.
1056.	Anonymous. [Duloxetin effective in depression and pain: high remission rates obtained]. [German]. MMW Fortschritte der Medizin. 2006;148:63.
1057.	Anonymous. About the cover: St. John's wort. [Review] [16 refs]. Journal of the Society for Integrative Oncology. 2006;4:52-55.
1058.	Anonymous. Duloxetine: new indication. Depression and diabetic neuropathy: too many adverse effects. Prescrire international. 2006;15:168-172.
1059.	Anonymous. Therapeutic alliance and treatment preference. Harvard mental health letter / from Harvard Medical School. 2007;24:7.
1060.	Anonymous. Agomelatine: new drug. Adverse effects and no proven efficacy. Prescrire international. 2009;18:241-245.
1061.	Anonymous. Fibromyalgia: poorly understood; treatments are disappointing. Prescrire international. 2009;18:169-173.
1062.	Anonymous. Treating depression in adolescents. Harvard mental health letter / from Harvard Medical School. 2010;26:7.
1063.	Anonymous. Research indicates antidepressants may be best for severe depression. Mayo Clinic women's healthsource. 2010;14:3.
1064.	Anonymous. [Therapy of moderately severe depressions in daily practice: first patient care research study reinforces clinical data]. [German]. MMW Fortschritte der Medizin. 2011;153:38-39.
1065.	Anonymous. Quetiapine: A me-too neuroleptic; no panacea. Prescrire international. 2011;20:257-261.
1066.	Anonymous. Summaries for Patients. Prevention of depression in patients treated for chronic hepatitis C virus infection with interferon-alpha.[Original report in Ann Intern Med. 2012 Jul 17;157(2):94-103; PMID: 22801672]. Annals of internal medicine. 2012;157:I-40.
1067.	Ansari A, DN O. The psychopharmacology algorithm project at the harvard south shore program: An update on bipolar depression. Harvard review of psychiatry. 2010;18:36-55.
1068.	Ansseau M, Gabriels A, Loyens J, et al. A double-blind comparison of paroxetine and fluvoxamine in major depression. European neuropsychopharmacology. 1993;3:323-324.
1069.	Ansseau M, Papart P, Troisfontaines B, et al. Controlled comparison of milnacipran and fluoxetine in major depression. Psychopharmacology. 1994;114:131-137.
1070.	Ansseau M, R vF, MA G, et al. Interest of a loading dose of milnacipran in endogenous depressive inpatients. Comparison with the standard regimen and with fluvoxamine. European neuropsychopharmacology. 1991;1:113-121.
1071.	Anstey K, Brodaty H. Antidepressamts amd the elderly: Double-blind trials 1987-1992. International journal of geriatric psychiatry. 1995;10:265-279.
1072.	Antai-Otong D. Social Anxiety Disorder: Characteristics, Course, and Pharmacological Management Prevalence. Perspectives in psychiatric care. 2008;44:48-53.
1073.	Anthony H, Ricardo-Marcelo C, Claudio M, Saiz RJ, Albarran SC, Valentim G. Superior antidepressant efficacy results of agomelatine versus fluoxetine in severe MDD patients: A randomized, double-blind study. International clinical psychopharmacology. 2010;25:305-314.
1074.	Antonini A. Unraveling depression in Parkinson's disease. European journal of neurology. 2008;15:885-886.
1075.	Antonini A, Barone P, Ceravolo R, Fabbrini G, Tinazzi M, Abbruzzese G. Role of pramipexole in the management of Parkinsons disease. CNS drugs. 2010;24:829-841.
1076.	Antonini A, Tesei S, Zecchinelli A, et al. Randomized Study of Sertraline and Low-Dose Amitriptyline in Patients With Parkinson's Disease and Depression: Effect on Quality of Life. Movement disorders. 2006;21:1119-1122.
1077.	Antonio D, Hans M, Alexandra D-S. Moclobemide versus fluoxetine for double depression: A randomized double-blind study. Journal of psychiatric research. 1996;30:453-458.
1078.	Antonio DC, Paolo G, Roberto B, et al. Duloxetine in the treatment of elderly people with major depressive disorder. [Review]. Rivista di psichiatria. 2012;47:479-488.
1079.	Antonucci R, MD P, Atzori L, Fanos V. Pharmaceutical research and metabolomics in the newborn. Journal of maternal-fetal & neonatal medicine. 2012;25:22-26.
1080.	Antonuccio D. Tailoring treatment to parental values: a comment on TADS. Archives of general psychiatry. 2008;65:723; author reply 723-724.
1081.	Antonuccio D. Treating depressed children with antidepressants: More harm than benefit? Journal of clinical psychology in medical settings. 2008;15:92-97.
1082.	Anttila P. Tension-type headache in childhood and adolescence. Lancet neurology. 2006;5:268-274.
1083.	Anttila S, Leinonen E. Duloxetine Eli Lilly. Current opinion in investigational drugs (London, England : 2000). 2002;3:1217-1221.
1084.	Antypa N, Calati R, Serretti A. The neuropsychological hypothesis of antidepressant drug action revisited. CNS and Neurological Disorders - Drug Targets. 2014;13:1722-1739.
1085.	AO M, Rabe T, Kiesel L, Strowitzki T. The use of hormone replacement therapy in patients after breast cancer. Minerva ginecologica. 2007;59:529-541.
1086.	Aouizerate B, Cuny E, JY R, et al. Is Deep Brain Stimulation Able to Make Antidepressants Effective in Resistant Obsessive-Compulsive Disorder? Biological Psychiatry Ri Allard, Michele/D-8538-2014. 2012;71:E43-E44.
1087.	AP A, Bissey-Black C. Pilot study of haloperidol, fluoxetine, and placebo for agitation in Alzheimer's disease. Journal of neuropsychiatry and clinical neurosciences. 1997;9:591-593.
1088.	AP A, TW F. Pain and palliative care pharmacotherapy literature summaries and analyses. [Review] [12 refs]. Journal of pain & palliative care pharmacotherapy. 2009;23:62-68.
1089.	AP C, AL C, JGF C. Clinical trials update from the heart failure society of America and the American heart association meetings in 2008: SADHART-CHF, COMPARE, MOMENTUM, thyroid hormone analogue study, HF-ACTION, I-PRESERVE, beta-interferon study, BACH, and ATHENA. European journal of heart failure. 2009;11:214-219.
1090.	AP K, CH K, RE T, Serodio P, LB S, Tannen B. Transient visual loss after right unilateral ECT. Journal of ECT. 2005;21:186-187.
1091.	AP P. Dementia and depression - A treatable condition? Geriatrics. 2003;58:8-12.
1092.	AP S, Trivedi M, DS K. Comparative study of safety and efficacy of desvenlaflexine versus sertraline: A randomised control trial. International Journal of Pharma and Bio Sciences. 2014;5:P762-P769.
1093.	AP W, PM A, DC N, Ecker E, MG F. Pharmacologic management of chronic low back pain: Synthesis of the evidence. Spine. 2011;36:S131-S143.
1094.	AP W, SN G. STAR*D level IV methodology [6]. American journal of psychiatry. 2007;164:681.
1095.	AP W, SN G. STAR*D level IV methodology. American journal of psychiatry. 2007;164:681; author reply 681.
1096.	Apler A. Citalopram for Major Depressive Disorder in Adults: a Systematic Review and Meta-Analysis of Published Placebo-Controlled Trials. Bmj Open. 2011;1.
1097.	Appleby L, Warner R, Whitton A, Faragher B. A Controlled Study of Fluoxetine and Cognitive-Behavioural Counselling in the Treatment of Postnatal Depression. BMJ (Clinical research ed.). 1997;314:932-936.
1098.	Apter A, Lipschitz A, Fong R, et al. Evaluation of suicidal thoughts and behaviors in children and adolescents taking paroxetine. Journal of child and adolescent psychopharmacology. 2006;16:77-90.
1099.	Apter A, Ratzoni G, RA K, et al. Fluvoxamine Open-Label Treatment of Adolescent Inpatients With Obsessive-Compulsive Disorder or Depression. Journal of the American Academy of Child and Adolescent Psychiatry. 1994;33:342-348.
1100.	AR B. Management of Patients with End-Stage Chronic Obstructive Pulmonary Disease. Primary Care - Clinics in Office Practice. 2011;38:277-297.
1101.	AR B, Ferrucci R, Fregni F, PS B, Priori A. Transcranial direct current stimulation for the treatment of major depressive disorder: A summary of preclinical, clinical and translational findings. Progress in neuro-psychopharmacology & biological psychiatry. 2012;39:9-16.
1102.	AR B, Fregni F. Accelerating Response to Antidepressant Treatment in Depression: a Review and Clinical Suggestions. Progress in Neuro-Psychopharmacology & Biological Psychiatry Ri Brunoni, Andre/H-8394-2012 Oi Brunoni, Andre/0000-0002-6310-3571. 2010;34:437-438.
1103.	AR B, IM B, Tcdf A. Therapeutic interventions for vascular depression: a systematic review. [Review]. Revista brasileira de psiquiatria (Sao Paulo, Brazil : 1999). 2011;33:400-409.
1104.	AR B, Lopes M, Fregni F. A systematic review and meta-analysis of clinical studies on major depression and BDNF levels: Implications for the role of neuroplasticity in depression. International journal of neuropsychopharmacology. 2008;11:1169-1180.
1105.	AR B, Lopes M, TJ K, Fregni F. Placebo response of non-pharmacological and pharmacological trials in major depression: a systematic review and meta-analysis. [Review] [74 refs]. PLoS ONE [Electronic Resource]. 2009;4:e4824.
1106.	AR B, Lopes M, TJ K, Fregni F. Placebo Response of Non-Pharmacological and Pharmacological Trials in Major Depression: a Systematic Review and Meta-Analysis. PloS one. 2009;4.
1107.	AR B, Lopes M, TJ K, Fregni F. Placebo response of non-pharmacological and pharmacological trials in major depression: a systematic review and meta-analysis. [Review] [74 refs]. PLoS ONE [Electronic Resource]. 2009;4:e4824.
1108.	Bdnf Plasma Levels After Antidepressant Treatment With Sertraline and Transcranial Direct Current Stimulation: Results From a Factorial, Randomized, Sham-Controlled Trial, European neuropsychopharmacology(2014).
1109.	Assessment of non-BDNF neurotrophins and GDNF levels after depression treatment with sertraline and transcranial direct current stimulation in a factorial, randomized, sham-controlled trial (SELECT-TDCS): An exploratory analysis, Progress in neuro-psychopharmacology & biological psychiatry(2015).
1110.	Assessment of non-BDNF neurotrophins and GDNF levels after depression treatment with sertraline and transcranial direct current stimulation in a factorial, randomized, sham-controlled trial (SELECT-TDCS): An exploratory analysis, Progress in neuro-psychopharmacology & biological psychiatry(2015).
1111.	AR B, Machado-Vieira R, CA Z, et al. Cytokines plasma levels during antidepressant treatment with sertraline and transcranial direct current stimulation (tDCS): results from a factorial, randomized, controlled trial. Psychopharmacology. 2014;231:1315-1323.
1112.	AR B, Machado-Vieira R, CAJr Z, et al. BDNF plasma levels after antidepressant treatment with sertraline and transcranial direct current stimulation: results from a factorial, randomized, sham-controlled trial. European neuropsychopharmacology. 2014;24:1144-1151.
1113.	AR B, R FJ, Fregni F. Pharmacological and combined interventions for the acute depressive episode: Focus on efficacy and tolerability. Therapeutics and clinical risk management. 2009;5:897-910.
1114.	Differential improvement in depressive symptoms for tDCS alone and combined with pharmacotherapy: An exploratory analysis from the Sertraline Vs. Electrical Current Therapy for Treating Depression Clinical Study, International journal of neuropsychopharmacology(2014).
1115.	Bifrontal tDCS prevents implicit learning acquisition in antidepressant-free patients with major depressive disorder, Progress in neuro-psychopharmacology & biological psychiatry(2013).
1116.	AR B, Tadini L, Fregni F. Changes in Clinical Trials Methodology Over Time: a Systematic Review of Six Decades of Research in Psychopharmacology. PloS one. 2010;5.
1117.	The sertraline vs electrical current therapy for treating depression clinical study, JAMA Psychiatry(2013).
1118.	Sertraline Vs. Electrical Current Therapy for Treating Depression Clinical Trial - Select Tdcs: Design, Rationale and Objectives, Contemporary clinical trials(2011).
1119.	AR B, Valim C, Fregni F. Combination of Noninvasive Brain Stimulation With Pharmacotherapy. Expert review of medical devices. 2011;8:31-39.
1120.	AR E, SB D, RA H, BN G, JF F, Sturmer T. Propensity scores from logistic regression yielded better covariate balance than those from a boosted model: A demonstration using STAR*D data. Pharmacoepidemiology and drug safety. 2011;Conference:S129.
1121.	AR F, PE H, ME K, BW D, WE C, HS M. Pretreatment resting state fMRI predicts differential response to CBT or medication. Biological psychiatry. 2011;Conference:165S.
1122.	AR G, FT M. Pediatric obsessive-compulsive disorder: management in primary care. Current opinion in pediatrics. 2008;20:544-550.
1123.	AR M, Maglione M, Bagley S, et al. Efficacy and comparative effectiveness of atypical antipsychotic medications for off-label uses in adults: A systematic review and meta-analysis. JAMA - Journal of the American Medical Association. 2011;306:1359-1369.
1124.	A Randomised, Double-Blind, Placebo-Controlled, Duloxetine-Referenced Study of the Efficacy and Tolerability of Vortioxetine in the Acute Treatment of Adults With Generalised Anxiety Disorder, International journal of clinical practice(2014).
1125.	A randomized, double-blind, duloxetine-referenced study comparing efficacy and tolerability of 2 fixed doses of vortioxetine in the acute treatment of adults with MDD, Psychopharmacology(2015).
1126.	AR N, DS D, HB L. Cerebrovascular disease basis of depression: Post-stroke depression and vascular depression. International review of psychiatry. 2006;18:433-441.
1127.	AR P, AB W, RS V, et al. Comparison of the Effectiveness of Trauma-Focused Cognitive Behavioral Therapy and Paroxetine Treatment in Ptsd Patients: Design of a Randomized Controlled Trial. BMC psychiatry. 2012;12.
1128.	AR S, Broadman M. Treatment of the Narcoleptiform Sleep Disorder in Chronic Fatigue Syndrome and Fibromyalgia With Sodium Oxybate. Pain practice. 2010;10:54-59.
1129.	AR S, Budde H, Helmich H, et al. Molecular aspects involved in swimming exercise training reducing anhedonia in a rat model of depression. Neurotoxicity research. 2012;Conference:31.
1130.	AR S, Budde H, Helmich I, et al. Molecular Aspects Involved in Swimming Exercise Training Reducing Anhedonia in a Rat Model of Depression. Neuroscience. 2011;192:661-674.
1131.	AR T, DE B, NS P, LH P, LL C. The neurobiological correlates of childhood adversity and implications for treatment. Acta psychiatrica Scandinavica. 2013;128:434-447.
1132.	AR T, LH P, MF M, AF M, LL C. Psychotic major depression: A benefit-risk assessment of treatment options. Drug safety. 2006;29:491-508.
1133.	Aragona M, Bancheri L, Perinelli D, et al. Randomized Double-Blind Comparison of Serotonergic, (Citalopram) Versus Noradrenergic (Reboxetine) Reuptake Inhibitors in Outpatients With Somatoform, Dsm-Iv-Tr Pain Disorder. European journal of pain (London, England). 2005;9:33-38.
1134.	Aragona M, Bancheri L, Perinelli D, et al. Randomized Double-Blind Comparison of Serotonergic, (Citalopram) Versus Noradrenergic (Reboxetine) Reuptake Inhibitors in Outpatients With Somatoform, Dsm-Iv-Tr Pain Disorder. European journal of pain (London, England). 2005;9:33-38.
1135.	Aragona M, Onesti E, Tomassini V, et al. Psychopathological and cognitive effects of therapeutic cannabinoids in multiple clerosis: A double-blind, placebo controlled, crossover study. Clinical neuropharmacology. 2009;32:41-47.
1136.	Arano I, Sugimoto T, Hamasaki T, Ohno Y. Practical Application of Cure Mixture Model for Long-Term Censored Survivor Data From a Withdrawal Clinical Trial of Patients With Major Depressive Disorder. BMC medical research methodology. 2010;10.
1137.	Arano I, Sugimoto T, Hamasaki T, Ohno Y. Practical application of cure mixture model for long-term censored survivor data from a withdrawal clinical trial of patients with major depressive disorder. BMC medical research methodology. 2010;10:33.
1138.	Arash M, Ahmad G, Azadeh P. A comparison of the effects of fluoxetine and nortriptyline on the symptoms of major depressive disorder [2]. Journal of clinical psychopharmacology. 2006;26:209-211.
1139.	Arash M, Ehsan K. Topiramate augmentation in patients with resistant major depressive disorder: A double-blind placebo-controlled clinical trial. Progress in neuro-psychopharmacology & biological psychiatry. 2011;35:970-973.
1140.	Arato M, O'Connor R, HY M. A 1-year, double-blind, placebo-controlled trial of ziprasidone 40, 80 and 160 mg/day in chronic schizophrenia: The Ziprasidone Extended Use in Schizophrenia (ZEUS) study. International clinical psychopharmacology. 2002;17:207-215.
1141.	Araya R, Flynn T, Rojas G, Fritsch R, Simon G. Cost-effectiveness of a primary care treatment program for depression in low-income women in Santiago, Chile. American journal of psychiatry. 2006;163:1379-1387.
1142.	Arbaizar B, Dierssen-Sotos T, Gomez-Acebo I, Llorca J. Aripiprazole in major depression and mania: meta-analyses of randomized placebo-controlled trials. General hospital psychiatry. 2009;31:478-483.
1143.	Arbaizar B, Gomez-Acebo I, Llorca J. Postural Induced-Tremor in Psychiatry. Psychiatry and clinical neurosciences. 2008;62:638-645.
1144.	Arce E, AN S, KL L, MB S, MP P. Escitalopram Effects on Insula and Amygdala Bold Activation During Emotional Processing. Psychopharmacology. 2008;196:661-672.
1145.	Arendt J, SMW R. Melatonin and its agonists: An update. British journal of psychiatry. 2008;193:267-269.
1146.	Argyris S. Abstract thinking: Treatment response in psychiatry. Journal of the American Academy of Child and Adolescent Psychiatry. 2012;51:561-562.
1147.	Ari K. A double-blind, placebo-controlled study of paroxetine in depressed outpatients. Journal of clinical psychiatry. 1992;53:27-29.
1148.	Ari K, Alan F. A double-blind comparison of fluvoxamine and paroxetine in the treatment of depressed outpatients. Journal of clinical psychiatry. 1997;58:146-152.
1149.	Ariane M. Biopsychosocial factors in major depressive disorder. Dissertation Abstracts International: Section B: The Sciences and Engineering. 2003;64:2586.
1150.	Ariane M-M, F LA, Chih-Ping C, James GW, P AS. Predictors of improved mood over time in clinical trials for major depression. Psychiatry research. 2004;127:73-84.
1151.	Arias B, Catal�n R, Gast� C, Guti�rrez B, Fa�an�s L. 5-HTTLPR polymorphism of the serotonin transporter gene predicts non-remission in major depression patients treated with citalopram in a 12-weeks follow up study. Journal of clinical psychopharmacology. 2003;23:563-567.
1152.	Arias E, JJ P, Gilaberte I, et al. Efficacy and Tolerability of New Antidepressants in a Naturalistic Study. Actas luso-espanolas de neurologia, psiquiatria y ciencias afines. 1998;26:351-357.
1153.	Arif K, F KSR, Joy H, et al. Differential pattern of response in mood symptoms and suicide risk measures in severely ill depressed patients assigned to citalopram with placebo or citalopram combined with lithium: Role of lithium levels. Journal of psychiatric research. 2011;45:1489-1496.
1154.	Arif K, Kelly S. Suicide risk and symptom reduction in patients assigned to placebo in duloxetine and escitalopram clinical trials: Analysis of the FDA summary basis of approval reports. Annals of clinical psychiatry. 2007;19:31-36.
1155.	Arifulla K, F FL, Richard R. Venlafaxine in depressed outpatients. Psychopharmacology bulletin. 1991;27:141-148.
1156.	Arifulla K, Frances J, H AD, Seth C, Beth S, L DD. DST results in nonpsychotic depressed outpatients. American journal of psychiatry. 1988;145:1153-1156.
1157.	Treatment of vasovagal syncope: An update, Current treatment options in cardiovascular medicine(2010).
1158.	Armand H, Karin K-R, Theresia L-S, et al. Can Bilateral Prefrontal Repetitive Transcranial Magnetic Stimulation (rTMS) Induce Mania? A Case Report. Journal of clinical psychiatry. 2004;65:1575-1576.
1159.	Armin S, J MM, Ion A, Christoph K, Ralf K, Otto B. Early improvement under mirtazapine and paroxetine predicts later stable response and remission with high sensitivity in patients with major depression. Journal of clinical psychiatry. 2003;64:413-420.
1160.	Armin S, T JW, P vWAP, Egbert vdM, H SH, E TM. Early improvement in the first 2 weeks as a predictor of treatment outcome in patients with major depressive disorder: A meta-analysis including 6562 patients. Journal of clinical psychiatry. 2009;70:344-353.
1161.	Armitage R. The Effects of Antidepressants on Sleep in Patients With Depression. Canadian journal of psychiatry. Revue canadienne de psychiatrie. 2000;45:803-809.
1162.	Arnaout B, Batchelder S, RN R, SE H, DJ H. Does a history of alcohol use disorder affect response to antidepressant medication in patients with dysthymic disorder? Journal of dual diagnosis. 2008;4:377-393.
1163.	Arnedt J, Swanson L, Bertram H, et al. Effects of early and late partial sleep deprivation on sleep and slow-wave activity (SWA) in major depressive disorder. Sleep. 2011;Conference:A255.
1164.	Arnheim K. Therapy-refractory depression: Successful augmentation treatment with buspirone. [German]. Nervenheilkunde. 2003;22:93-94.
1165.	Arnim Q, Francesca R, Frank S, et al. Quetiapine as combination treatment with citalopram in unipolar depression with prominent somatic symptoms: A randomised, double-blind, placebo-controlled pilot study. Psychiatria Danubina. 2013;25:214-220.
1166.	Arnim Q, Sara Z, Alexander L, et al. Aripiprazole as adjunct to a mood stabilizer and citalopram in bipolar depression: A randomized placebo-controlled pilot study. Human Psychopharmacology: Clinical and Experimental. 2010;25:126-132.
1167.	Arnold L, Sarzi-Puttini P, Arsenault P, et al. Pregabalin is effective irrespective of antidepressant class in fibromyalgia patients currently receiving antidepressant medication for comorbid depression. Journal of pain. 2014;Conference:S75.
1168.	Arnone D, Horder J, PJ C, CJ H. Early Effects of Mirtazapine on Emotional Processing. Psychopharmacology. 2009;203:685-691.
1169.	Arns M. First EEG results of the iSPOT study in depression: EEG alpha asymmetry as a gender specific predictor of treatment outcome to sertraline and escitalopram. Biological psychiatry. 2015;Conference:32S-33S.
1170.	Aronson S, Delgado P. Escitalopram. [Review] [32 refs]. Drugs of today (Barcelona, Spain : 1998). 2004;40:121-131.
1171.	Aronson S, Delgado P. Escitalopram. Drugs of today (Barcelona, Spain : 1998). 2004;40:121-131.
1172.	Arpino C, R DC, Donini G, Pasquini P, Raschetti R, Traversa G. Use and misuse of antidepressant drugs in a random sample of the population of Rome, Italy. Acta psychiatrica Scandinavica. 1995;92:7-9.
1173.	Arroll B, CR E, Fishman T, et al. Antidepressants versus placebo for depression in primary care. Cochrane database of systematic reviews (Online). 2009.
1174.	Arroll B, Macgillivray S, Ogston S, et al. Efficacy and tolerability of tricyclic antidepressants and SSRIs compared with placebo for treatment of depression in primary care: A meta-analysis. Annals of family medicine. 2005;3:449-456.
1175.	Arthur R, William R. "Fluoxetine, cognitive-behavioral therapy, and their combination for adolescents with depression: Treatment for Adolescents With Depression Study (TADS) randomized controlled trial": Comment. JAMA: Journal of the American Medical Association. 2004;292:2577.
1176.	Artigas F. Selective Serotonin Noradrenaline Reuptake Inhibitors (Snris) - Pharmacology and Therapeutic Potential in the Treatment of Depressive-Disorders. CNS drugs. 1995;4:79-89.
1177.	Artigas F. Limitations to enhancing the speed of onset of antidepressants - Are rapid action antidepressants possible? Human psychopharmacology. 2001;16:29-36.
1178.	Artigas F, Adell A, Celada P. Pindolol augmentation of antidepressant response. Current drug targets. 2006;7:139-147.
1179.	Artigas F, Dragheim M, Loft H, Perez V, Alvarez E. A randomised, double-blind, placebocontrolled, active-referenced study of Lu AA21004 in patients with major depression. European neuropsychopharmacology. 2009;Conference:S426-S427.
1180.	Arundel C, JH L. Drug-induced liver disease in 2006. Current opinion in gastroenterology. 2007;23:244-254.
1181.	AS A. The Application of Amitriptyline Analog-Amizole in Depressions. Zhurnal Nevropatologii I Psikhiatrii Imeni S S Korsakova. 1996;96:55-58.
1182.	AS B, DM G. Reassessing the contraindication of zolmitriptan and serotonin reuptake inhibitors: an evidence-based pharmacotherapeutic case report. [Review] [17 refs]. Journal of clinical pharmacy and therapeutics. 2003;28:69-72.
1183.	AS B, OV P, AV K, ON P. Rexetin in the Therapy of Depressive States. Zhurnal Nevrologii I Psikhiatrii Imeni S S Korsakova. 2005;105:30-34.
1184.	AS B, OV P, AV K, ON P. Rexetin in the Therapy of Depressive States. Zhurnal Nevrologii I Psikhiatrii Imeni S S Korsakova. 2005;105:30-34.
1185.	AS C, Desaiah D, Liu-Seifert H, et al. A Double-Blind, Randomized, Placebo-Controlled Study of the Efficacy and Safety of Duloxetine for the Treatment of Chronic Pain Due to Osteoarthritis of the Knee. Pain practice. 2011;11:33-41.
1186.	AS C, GW K, DJ K. Effects of Rearing Condition on Hpa Axis Response to Fluoxetine and Desipramine Treatment Over Repeated Social Separations in Young Rhesus Monkeys. Psychiatry research. 1998;79:91-104.
1187.	AS C, Littlejohn G, DK K, Scheinberg M, DN Ds, Moldofsky H. A 1-Year Safety and Efficacy Study of Duloxetine in Patients With Fibromyalgia. Clinical journal of pain. 2009;25:365-375.
1188.	AS C, MH E, DE S, WT M, GW K. Biogenic Amine Activity in Response to Fluoxetine and Desipramine in Differentially Reared Rhesus Monkeys. Biological psychiatry. 1999;46:221-228.
1189.	AS C, MJ O, Liu-Seifert H, et al. Duloxetine, a Centrally Acting Analgesic, in the Treatment of Patients With Osteoarthritis Knee Pain: a 13-Week, Randomized, Placebo-Controlled Trial. Pain. 2009;146:253-260.
1190.	AS D. A little better than placebo is still better than nothing. Nature medicine. 2013;19:962.
1191.	AS G, LK H. Pharmacological targeting of the serotonergic system for the treatment of obesity. Journal of physiology. 2009;587:49-60.
1192.	AS H. Dopamine and the Use of Ssris for Conditions Other Than Depression. Human Psychopharmacology-Clinical and Experimental. 1996;11:S103-S108.
1193.	AS H, Johnstone T, MJ P, GG K, NH K, RJ D. Increased prefrontal cortex activity during negative emotion regulation as a predictor of depression symptom severity trajectory over 6 months. JAMA Psychiatry. 2013;70:1181-1189.
1194.	AS H, Johnstone T, MJ P, GG K, NH K, RJ D. Increased prefrontal cortex activity during negative emotion regulation as a predictor of depression symptom severity trajectory over 6 months. JAMA Psychiatry. 2013;70:1181-1189.
1195.	AS H, Johnstone T, MJ P, GG K, NH K, RJ D. Increased Prefrontal Cortex Activity During Negative Emotion Regulation as a Predictor of Depression Symptom Severity Trajectory Over 6 Months. Jama Psychiatry. 2013;70:1181-+.
1196.	AS H, Johnstone T, SN L, et al. Relationships between changes in sustained fronto-striatal connectivity and positive affect in major depression resulting from antidepressant treatment. American journal of psychiatry. 2013;170:197-206.
1197.	AS H, Philippe C, Savli M, et al. Prediction of steady-state occupancy of the serotonin transporter based on single-dose occupancy: A [11C]DASB pet study. European psychiatry. 2011.
1198.	AS K, AM H, IA C, AF L. Rostral anterior cingulate cortex theta current density and response to antidepressants and placebo in major depression. Clinical neurophysiology. 2009;120:1313-1319.
1199.	AS K, AM H, IA C, AF L. Rostral anterior cingulate cortex activity and early symptom improvement during treatment for major depressive disorder. Psychiatry research. 2011;192:188-194.
1200.	AS K, JF R. Efficacy of venlafaxine in the treatment of severe depression. [Review] [36 refs]. Depression and anxiety. 2000;12 Suppl 1:50-54.
1201.	AS L. A review of the pharmacological management of cognition and behaviour problems in older adults with advanced dementia. Geriatrics & aging. 2005;8:16-23.
1202.	AS M, DA M, AB N. Complementary and alternative medicine therapies in mood disorders. Expert review of neurotherapeutics. 2011;11:1049-1056.
1203.	AS N, RL T, LJ S. The Pharmacotherapy of Borderline Personality-Disorder. CNS drugs. 1994;2:347-354.
1204.	AS R, JE C, Sporn J, RY Y, DG V. Sertraline Treatment of Children and Adolescents With Posttraumatic Stress Disorder: a Double-Blind, Placebo-Controlled Trial. Journal of child and adolescent psychopharmacology. 2010;20:463-471.
1205.	AS R, RB O, RE H. Naltrexone as a treatment for repetitive self-injurious behavior: An open-label trial. Journal of clinical psychiatry. 1996;57:233-237.
1206.	AS S. The role of atypical antipsychotic therapy for patients with treatment-resistant bipolar depression. African Journal of Psychiatry (South Africa). 2014.
1207.	Asakura M, Tajima O. A randomized, double-blind study of fluvoxamine maleate in patients with depression or depressive state: A comparison in anticholinergic effects and cardiovascular adverse reactions between fluvoxamine maleate and imipramine hydrochloride. Japanese Pharmacology and Therapeutics. 2005;33:773-787.
1208.	Asakura S, Tajima O, Koyama T. Fluvoxamine Treatment of Generalized Social Anxiety Disorder in Japan: a Randomized Double-Blind, Placebo-Controlled Study. International journal of neuropsychopharmacology. 2007;10:263-274.
1209.	Asanka dSV, Raveen H. Efficacy and tolerability of venlafaxine versus specific serotonin reuptake inhibitors in treatment of major depressive disorder: A meta-analysis of published studies. International clinical psychopharmacology. 2012;27:8-16.
1210.	Asberg M, Eriksson B, Martensson B. Therapeutic effects of serotonin uptake inhibitors in depression. Journal of clinical psychiatry. 1986;47:23-35.
1211.	Asgharipoor N, AA F, Arshadi H, Sahebi A. A comparative study on the effectiveness of positive psychotherapy and group cognitive-behavioral therapy for the patients suffering from major depressive disorder. Iranian Journal of Psychiatry and Behavioral Sciences. 2012;6:33-41.
1212.	Ashby J, Goldmeier D, Sadeghi-Nejad H. Hypogonadism in human immunodeficiency virus-positive men. Korean journal of urology. 2014;55:9-16.
1213.	Asherson P. Clinical assessment and treatment of attention deficit hyperactivity disorder in adults. Expert review of neurotherapeutics. 2005;5:525-539.
1214.	Ashford JJ. Fluvoxamine-prescription event monitoring. The British Journal of Psychiatry. 1994;164:852-853.
1215.	Ashina S, Bendtsen L, Ashina M. Pathophysiology of tension-type headache. Current pain and headache reports. 2005;9:415-422.
1216.	Ashley S, Kumar JA, Claire B. Sertraline for recurrent major depression [10]. American journal of psychiatry. 2005;162:1025-1026.
1217.	Askey-Jones S, AS D, Silber E, Shaw P, Chalder T. Cognitive behaviour therapy for common mental disorders in people with Multiple Sclerosis: A bench marking study. Behaviour research and therapy. 2013;51:648-655.
1218.	Aslan S, Isik E, Cosar B. The effects of mirtazapine on sleep: A placebo controlled, double-blind study in young healthy volunteers. Sleep. 2002;25:677-679.
1219.	Assanangkornchai S, Srisurapanont M. The treatment of alcohol dependence. Current opinion in psychiatry. 2007;20:222-227.
1220.	Asuncion A, Xavier C, Montserrat M-B, Placida M, Francesc S, Juan B. Does nefazodone improve both depression and Parkinson disease? A pilot randomized trial. Journal of clinical psychopharmacology. 2003;23:509-513.
1221.	AT B, Smit F, ML S, IIICF R, PC C. Preventing depression in high-risk groups. Current opinion in psychiatry. 2010;23:8-11.
1222.	AT C, Maillardet L, Yavin Y. Will a once-weekly anticoagulant for the treatment and secondary prevention of thromboembolism improve adherence? Thrombosis and haemostasis. 2009;101:422-427.
1223.	AT H, RL R, SH P. Evidence of the dual mechanisms of action of venlafaxine. Archives of general psychiatry. 2000;57:503-509.
1224.	AT P, AA N. Stepping back to step forward: Lessons from the systematic treatment enhancement program for bipolar disorder (STEP-BD). Journal of clinical psychiatry. 2011;72:1429-1431.
1225.	Ataoglu A, Canan F. Mean platelet volume in patients with major depression: effect of escitalopram treatment. Journal of clinical psychopharmacology. 2009;29:368-371.
1226.	Atar D, Malinin A, Pokov A, et al. Antiplatelet Properties of Escitalopram in Patients With the Metabolic Syndrome: a Dose-Ranging in Vitro Study. Neuropsychopharmacology. 2007;32:2369-2374.
1227.	Atmaca M, Karadag F, Tezcan E. Serum Antioxidant Enzymes and Malondialdehyde Levels in Patients With Premature Ejaculation Before and After Pharmacotherapy. Journal of sexual medicine. 2005;2:254-258.
1228.	Atmaca M, Karadag F, Tezcan E. Serum Antioxidant Enzymes and Malondialdehyde Levels in Patients With Premature Ejaculation Before and After Pharmacotherapy. Journal of sexual medicine. 2005;2:254-258.
1229.	Atmaca M, Tezcan E, Kuloglu M, Ustundag B, Tunckol H. Antioxidant Enzyme and Malondialdehyde Values in Social Phobia Before and After Citalopram Treatment. European archives of psychiatry and clinical neuroscience. 2004;254:231-235.
1230.	Atmaca M, Tezcan E, Kuloglu M, Ustundag B, Tunckol H. Antioxidant Enzyme and Malondialdehyde Values in Social Phobia Before and After Citalopram Treatment. European archives of psychiatry and clinical neuroscience. 2004;254:231-235.
1231.	Attal N. Neuropathic pain: Mechanisms, therapeutic approach, and interpretation of clinical trials. CONTINUUM Lifelong Learning in Neurology. 2012;18:161-175.
1232.	Attal N, Mazaltarine G, Perrouin-Verbe B, Albert T. Chronic neuropathic pain management in spinal cord injury patients. What is the efficacy of pharmacological treatments with a general mode of administration? (oral, transdermal, intravenous). Annals of physical and rehabilitation medicine. 2009;52:124-141.
1233.	Attard A, Ranjith G, Taylor D. Alternative Routes to Oral Antidepressant Therapy: Case Vignette and Literature Review. Journal of psychopharmacology (Oxford, England). 2010;24:449-454.
1234.	Attari A, Moghaddam Y, Hasanzadeh A, Soltani M, Mahmoodi M. Comparison of efficacy of fluoxetine with nortriptyline in treatment of major depression in children and adolescents: A double-blind study. Journal of research in medical sciences. 2006;11:24-30.
1235.	In the clinic eating disorders, Annals of internal medicine(2012).
1236.	Attia E, Haiman C, BT W, SR F. Does fluoxetine augment the inpatient treatment of anorexia nervosa? American journal of psychiatry. 1998;155:548-551.
1237.	Attia E, Schroeder L. Pharmacologic Treatment of Anorexia Nervosa: Where Do We Go From Here? International journal of eating disorders. 2005;37:S60-S63.
1238.	Attia E, Schroeder L. Pharmacologic Treatment of Anorexia Nervosa: Where Do We Go From Here? International journal of eating disorders. 2005;37:S60-S63.
1239.	Auby P. Ethical, clinical and practical considerations in designing clinical trials in pediatric psychopharmacology. Clinical investigation. 2011;1:45-52.
1240.	Auer J. Management of chronic heart failure. [German]. Journal fur Kardiologie. 2009;16:429-439.
1241.	Augendre-Ferrante B, Picard H, Evans D, et al. Prescribing Patterns of Duloxetine in France: a Prescription Assessment Study in Real-World Conditions. International journal of clinical pharmacology and therapeutics. 2014;52:1-7.
1242.	Aukst-Margetic B, Margetic B. An open-label series using loratadine for the treatment of sexual dysfunction associated with selective serotonin reuptake inhibitors. Progress in neuro-psychopharmacology & biological psychiatry. 2005;29:754-756.
1243.	Aung T, M HP, M AI. The effect of rate of antidepressant tapering on the incidence of discontinuation symptoms: a randomised study.[Erratum appears in J Psychopharmacol. 2009 Nov;23(8):1006]. Journal of psychopharmacology (Oxford, England). 2008;22:330-332.
1244.	Aung T, M HP, M AI. "The effect of rate of antidepressant tapering on the incidence of discontinuation symptoms: A randomised study": Erratum. Journal of psychopharmacology (Oxford, England). 2009;23:1006.
1245.	Aursnes I, IF T, Gaasemyr J, Natvig B. Suicide attempts in clinical trials with paroxetine randomised against placebo. BMC medicine. 2005.
1246.	Aursnes I, IF T, Gaasemyr J, Natvig B. Suicide attempts in clinical trials with paroxetine randomised against placebo. [Review] [10 refs]. BMC medicine. 2005;3:14.
1247.	Aursnes I, MK G. Common adverse events associated with an SSRI: Meta-analysis of early paroxetine data. Pharmacoepidemiology and drug safety. 2008;17:707-713.
1248.	Autret-Leca E. Information about medicine. [French]. Archives de pediatrie. 2008;15:313-320.
1249.	Autret-Leca E. Drugs news. [French]. Archives de pediatrie. 2010;17:1098-1106.
1250.	AV C, Heldt E, DB B, et al. Cognitive-behavioral group therapy in obsessive-compulsive disorder: A randomized clinical trial. Psychotherapy and psychosomatics. 2003;72:211-216.
1251.	AV D, DL W, JA H. Herbal medicines, other than St. John's Wort, in the treatment of depression: a systematic review. [Review]. Alternative medicine review. 2011;16:40-49.
1252.	AV E. Pharmacologic treatment of adolescent depression. Current opinion in pediatrics. 2002;14:213-218.
1253.	AV P. Review: Bupropion and nortriptyline each increase smoking cessation rates. Evidence-based medicine. 2005;10:88.
1254.	AV R, Al-Subaie A, Abraham G. Quetiapine: Novel uses in the treatment of depressive and anxiety disorders. Expert opinion on investigational drugs. 2010;19:1187-1204.
1255.	AV R, Bradbury C, McKay M, TL dS. Novel uses for risperidone: Focus on depressive, anxiety and behavioral disorders. Expert opinion on pharmacotherapy. 2007;8:1693-1710.
1256.	AV R, Griffiths J, Merali Z, Anisman H. Circulating Lymphocyte Subsets in Obsessive Compulsive Disorder, Major Depression and Normal Controls. Journal of affective disorders. 1999;52:1-10.
1257.	AV R, Griffiths J, Waddell C, Anisman H. Stressful life events and coping styles in relation to dysthymia and major depressive disorder: Variations associated with alleviation of symptoms following pharmacotherapy. Progress in neuro-psychopharmacology & biological psychiatry. 1995;19:637-653.
1258.	AV R, Judge R, BN H, Bray J, NH M. A double-blind, multicenter study in primary care comparing paroxetine and clomipramine in patients with depression and associated anxiety. Paroxetine Study Group. Journal of clinical psychiatry. 1997;58:112-118.
1259.	Osmotic-Release Oral System Methylphenidate Augmentation of Antidepressant Monotherapy in Major Depressive Disorder: Results of a Double-Blind, Randomized, Placebo-Controlled Trial, Journal of clinical psychiatry(2008).
1260.	AV R, TL DS. Complementary and alternative therapies as add-on to pharmacotherapy for mood and anxiety disorders: A systematic review. Journal of affective disorders. 2013;150:707-719.
1261.	Avni-Barron O, Hoagland K, Ford C, LJ M. Preconception planning to reduce the risk of perinatal depression and anxiety disorders. Expert review of obstetrics & gynecology. 2010;5:421-435.
1262.	Avorn J. Drug warnings that can cause fits - Communicating risks in a data-poor environment. New England journal of medicine. 2008;359:991-994.
1263.	Avram S, Buiu C, Duda-Seiman D, Duda-Seiman C, Borcan F, Mihailescu D. Evaluation of the pharmacological descriptors related to the induction of antidepressant activity and its prediction by QSAR/QRAR methods. Mini reviews in medicinal chemistry. 2012;12:467-476.
1264.	AW A, Geretsegger C. Safety and Efficacy of Selective Serotonin Reuptake Inhibitors in the Treatment of Children and Adolescents Compared to Adults. Neuropsychiatrie. 2005;19:34-39.
1265.	AW A, Geretsegger C. Safety and Efficacy of Selective Serotonin Reuptake Inhibitors in the Treatment of Children and Adolescents Compared to Adults. Neuropsychiatrie. 2005;19:34-39.
1266.	AW B, CB W. Selective Serotonin Reuptake Inhibitors for the Treatment of Irritable Bowel Syndrome. Annals of pharmacotherapy. 2014;48:777-784.
1267.	AW M. High-dose ziprasidone monotherapy in bipolar I disorder patients with depressed or mixed episodes. Journal of clinical psychopharmacology. 2008;28:240-241.
1268.	AY D, BH M, PR H, et al. Residual symptoms and recurrence during maintenance treatment of late-life depression. Journal of affective disorders. 2007;103:77-82.
1269.	AY D, BH M, RE F, et al. Serotonin Transporter Triallelic Genotype and Response to Citalopram and Risperidone in Dementia With Behavioral Symptoms. International clinical psychopharmacology. 2010;25:37-45.
1270.	Recursive subsetting to identify patients in the STAR*D: a method to enhance the accuracy of early prediction of treatment outcome and to inform personalized care, Journal of clinical psychiatry(2010).
1271.	Duloxetine for the treatment of generalized anxiety disorder: A review, Neuropsychiatric disease and treatment(2009).
1272.	AY R. The management of menopausal sequelae in patients with breast cancer. Clinical oncology. 2001;13:174-180.
1273.	Ayal S, Pamela Z, Anthony L. Randomized, double-blind pilot trial comparing lamotrigine versus citalopram for the treatment of bipolar depression. Journal of affective disorders. 2006;96:95-99.
1274.	Combination of pharmacotherapy with electroconvulsive therapy in prevention of depressive relapse: A pilot controlled trial, Journal of ECT(2010).
1275.	Ayshford H. Risk and reward. Manufacturing Chemist. 2008;79:5.
1276.	Aytekin S, F DSR, Sukru U, et al. Randomized Trial of Sertraline Versus Venlafaxine XR in Major Depression: Efficacy and Discontinuation Symptoms. Journal of clinical psychiatry. 2005;66:1312-1320.
1277.	AZ E, Singh N, Reddy J, SJ N. Prescriber's guide to using 3 new antidepressants: How do they work? What makes them different? And which patients might benefit most from taking them? Current psychiatry. 2015;14:29 and 32-36.
1278.	AZ F, RT S, JV H. Neuropsychiatric Manifestations of Thyroid Disease. Endocrinology and metabolism clinics of North America. 2013;42:453-476.
1279.	Azizi M, SA B, Baghdasarians A, et al. The role of cognitive group therapy and happiness training on cerebral blood flow using 99mTc-ECD brain perfusion SPECT: A quasi-experimental study of depressed patients. Nuklearmedizin [Nuclear medicine]. 2014;53:205-210.
1280.	B BA, Carl S, Andrew S, Kenneth N, G PB, Tamara G. A randomized, placebo-controlled trial of paroxetine in nursing home residents with non-major depression. Depression and anxiety. 2002;15:102-110.
1281.	B BE, L MS, EJr KP, et al. A 7-week, randomized, double-blind trial of olanzapine/fluoxetine combination versus lamotrigine in the treatment of bipolar I depression. Journal of clinical psychiatry. 2006;67:1025-1033.
1282.	B CD. Selective serotonin reuptake inhibitor and venlafaxine use in children and adolescents with major depressive disorder: a systematic review of published randomized controlled trials. [Review] [24 refs]. The Canadian Journal of Psychiatry / La Revue canadienne de psychiatrie. 2004;49:557-563.
1283.	B CJ, Charles W. A comparison of fluoxetine, imipramine, and placebo in patients with major depressive disorder. Journal of clinical psychiatry. 1985;46:26-31.
1284.	B CJ, E CJ, S WC, J RP. A placebo- and imipramine-controlled study of paroxetine. Psychopharmacology bulletin. 1990;26:185-189.
1285.	B CJ, Gloria C, Earleen A, Wernicke JF. A comparison of fluoxetine, imipramine and placebo in patients with bipolar depressive disorder. International clinical psychopharmacology. 1989;4:313-322.
1286.	B CJ, S WC. Paroxetine in major depression: A double-blind trial with imipramine and placebo. Journal of clinical psychiatry. 1992;53:52-56.
1287.	B DM, Diana E. Collaborative care for depression and chronic illnesses. New England journal of medicine. 2011;364:1278.
1288.	B HI, L RN. Novel melatonin-based therapies: potential advances in the treatment of major depression. [Review]. Lancet. 2011;378:621-631.
1289.	Preventing depressive relapse and recurrence in higher-risk cognitive therapy responders: A randomized trial of continuation phase cognitive therapy, fluoxetine, or matched pill placebo, JAMA Psychiatry(2013).
1290.	B KM. Citalopram therapy for depression: a review of 10 years of European experience and data from U.S. clinical trials. [Review] [81 refs]. Journal of clinical psychiatry. 2000;61:896-908.
1291.	B KM. A review of 10 years of European experience and data from U.S. clinical trials. [Hungarian]. Psychiatria Hungarica. 2001;16:41-64.
1292.	B KM, D RN, Michael S, et al. Efficacy of paroxetine in the treatment of adolescent major depression: A randomized, controlled trial. Journal of the American Academy of Child and Adolescent Psychiatry. 2001;40:762-772.
1293.	B KM, H KJ. "Does venlafaxine maintenance therapy prevent depression recurrences or drug discontinuation reactions?": Drs. Keller and Kocsis Reply. Journal of clinical psychiatry. 2008;69:866.
1294.	B KM, H KJ, E TM, et al. Maintenance Phase Efficacy of Sertraline for Chronic Depression - a Randomized Controlled Trial. JAMA: Journal of the American Medical Association. 1998;280:1665-1672.
1295.	B KM, H KJ, E TM, et al. "Relapse of depressive symptoms after discontinuing sertraline": Reply. JAMA: Journal of the American Medical Association. 1999;282:323-324.
1296.	The Prevention of Recurrent Episodes of Depression with Venlafaxine for Two Years (PREVENT) study: Outcomes from the 2-year and combined maintenance phases, Journal of clinical psychiatry(2007).
1297.	B KM, H TM, E TM, et al. The Prevention of Recurrent Episodes of Depression with Venlafaxine for Two Years (PREVENT) study: outcomes from the acute and continuation phases.[Erratum appears in Biol Psychiatry. 2012 Feb 15;71(4):387], [Erratum appears in Biol Psychiatry. 2008 Apr;6. Biological psychiatry. 2007;62:1371-1379.
1298.	B KM, H TM, E TM, et al. The Prevention of Recurrent Episodes of Depression with Venlafaxine for Two Years (PREVENT) Study: Outcomes from the acute and continuation phases: Erratum. Biological psychiatry. 2008;63:721.
1299.	B KM, H TM, E TM, et al. "The Prevention of Recurrent Episodes of Depression with Venlafaxine for Two Years (PREVENT) Study: Outcomes from the acute and continuation phases": Erratum. Biological psychiatry. 2012;71:387.
1300.	B KM, J GA, A HRM, et al. The treatment of chronic depression, Part 2: A double-blind, randomized trial of sertraline and imipramine. Journal of clinical psychiatry. 1998;59:598-607.
1301.	B ML, J CD, Ernest C, et al. Comparative pain and mood effects in patients with comorbid fibromyalgia and major depressive disorder: Secondary analyses of four pooled randomized controlled trials of duloxetine. Pain. 2011;152:31-37.
1302.	B NC. Paroxetine: an overview of the efficacy and safety of a new selective serotonin reuptake inhibitor in the treatment of depression. [Review] [42 refs]. Journal of clinical psychopharmacology. 1993;13:10S-17S.
1303.	B NC, F SA. Pharmacological treatments for unipolar depression. 2002:229-243.
1304.	B NC, F SA. Pharmacological treatments for unipolar depression. 2007:271-287.
1305.	B NC, L ED, Laszlo G, et al. Double-Blind, Placebo-Controlled Comparison of Imipramine and Paroxetine in the Treatment of Bipolar Depression. American journal of psychiatry. 2001;158:906-912.
1306.	B NC, Richard E, Isma B, Mark D, M SD, E TM. Comprehensive analysis of remission (COMPARE) with venlafaxine versus SSRIs. Biological psychiatry. 2008;63:424-434.
1307.	B PT, B SA, A LS, Harriet S, Caron Z, A BW. Comparison of fluoxetine, bupropion, and placebo in the treatment of premenstrual dysphoric disorder. Journal of clinical psychopharmacology. 1997;17:261-266.
1308.	B QB, Kai-Uwe K, Richard S, Klaus H, Wolfgang M, Michael W. Effects of serotonergic and noradrenergic antidepressants on auditory startle response in patients with major depression. Psychopharmacology. 2004;175:399-406.
1309.	B RK, VS B, BS F, RC T, LK M. Trazodone is only slightly faster than fluoxetine in relieving insomnia in adolescents with depressive disorders. Journal of child and adolescent psychopharmacology. 1997;7:97-107.
1310.	B RV, Orgaz P, G TS, C BP, A FL, A PT. Subjective experience of illness and treatment received in depressed oncologic patients: A qualitative analysis. Journal of clinical oncology. 2010.
1311.	B RV, P OB, Bayon C, et al. Differences in depressed oncologic patients' narratives after receiving two different therapeutic interventions for depression: a qualitative study. Psycho-oncology. 2012;21:1292-1298.
1312.	B RV, Palao A, Torres G, et al. Combined therapy versus usual care for the treatment of depression in oncologic patients: A randomized controlled trial. Psycho-oncology. 2011;20:943-952.
1313.	B SA, Michael B, Hans-Peter V, et al. Differential effects of venlafaxine in the treatment of major depressive disorder according to baseline severity. European archives of psychiatry and clinical neuroscience. 2009;259:329-339.
1314.	B SE, Shirley Y, Ellen C, et al. Combined Dialectical Behavior Therapy and Fluoxetine in the Treatment of Borderline Personality Disorder. Journal of clinical psychiatry. 2004;65:379-385.
1315.	B SK. Invited comment. Acta psychiatrica Scandinavica. 2001;104:236-239.
1316.	B SK, Sona D, Wayne K, Mark S. Response styles among patients with minor depression and dysthymia in primary care. Journal of abnormal psychology. 2002;111:350-356.
1317.	B SM, A HT. Fluoxetine and suicidal ideation in minor depression. Journal of psychiatric research. 2014;48:131-132.
1318.	B SO, A NO, Inger M, et al. Paroxetine and imipramine treatment of depressed patients in a controlled, multicentre study with plasma amino acid measurements. Nordic journal of psychiatry. 1992;46:23-26.
1319.	B SS, F RP, M MC, et al. Compounds containing cytosolic choline in the basal ganglia: A potential biological marker of true drug response to fluoxetine. American journal of psychiatry. 1999;156:1638-1640.
1320.	B TM, Isaac MT. Cost effectiveness study of a year follow-up of selective serotonin reuptake inhibitor (SSRI) and augmentor combination compared with SSRI and placebo. International clinical psychopharmacology. 1998;13:175-182.
1321.	B TM, Isaac MT. One year real world prospective follow-up study of a major depressive episode of patients treated with paroxetine and pindolol or paroxetine for 6 weeks. International clinical psychopharmacology. 1998;13:169-174.
1322.	B TM, Robert CC, P WJ, T IM. Serotonergic autoreceptor blockade in the reduction of antidepressant latency: Personality variables and response to paroxetine and pindolol. Journal of affective disorders. 1997;44:101-109.
1323.	B VH. Cosmetic psychiatry. [Dutch]. Tijdschrift voor psychiatrie. 2005;47:507-509.
1324.	B VH, L G-SM. Innovative child and adolescent treatment research for anxiety and depressive disorders. Depression and anxiety. 2009;26:307-308.
1325.	B-W P, HS P. Adjuvant hormonal therapy: Current standard and practical issues. Journal of breast cancer. 2010;13:242-249.
1326.	B-Y Q, J-X Q, Yong J. Meta-analysis of selective serotonin reuptake inhibitors (SSRIs) compared to tricyclic antidepressants (TCAs) in the efficacy and safety of anti-depression therapy in Parkinson's disease(PD) patients. Iranian Journal of Pharmaceutical Research. 2014;13:1213-1219.
1327.	BA A, Steidtmann D, Blasey C, et al. The relationship between the therapeutic alliance and treatment outcome in two distinct psychotherapies for chronic depression. Journal of consulting and clinical psychology. 2013;81:627-638.
1328.	BA A-W, RH S. Venlafaxine protects against stress-induced oxidative DNA damage in hippocampus during antidepressant testing in mice. Pharmacology, Biochemistry & Behavior. 2011;100:59-65.
1329.	BA C, Churchill E, JRT D. A double-blind combination study of clonazepam with sertraline in obsessive-compulsive disorder. Annals of clinical psychiatry. 2004;16:127-132.
1330.	BA D, AA B, PH Y, et al. Longitudinal effect of amitriptyline and fluoxetine treatment on plasma phenylacetic acid concentrations in depression. Biological psychiatry. 1991;30:600-608.
1331.	BA D, AA B, PH Y, et al. Deuterium-labelled p-tyramine challenge test and phenolsulfotransferase activity in depressed patients--failure to replicate decreased p-tyramine conjugation in depression. Progress in neuro-psychopharmacology & biological psychiatry. 1991;15:241-247.
1332.	BA E, Jewell M, Jewell G, Ambrose S, LL D. Treatment of Chronic Posttraumatic Stress Disorder in Combat Veterans With Citalopram - an Open Trial. Journal of clinical psychopharmacology. 2006;26:84-88.
1333.	BA F, AI Q, Laje G, Klein B. Hypochondriasis and its relationship to obsessive-compulsive disorder. Psychiatric clinics of North America. 2000;23:605-616.
1334.	BA F, Petkova E, Skritskaya N, et al. A Double-Masked, Placebo-Controlled Study of Fluoxetine for Hypochondriasis. Journal of clinical psychopharmacology. 2008;28:638-645.
1335.	BA G, JD H. Methodological issues in clinical trials of antidepressant medications: Perspectives from psychotherapy outcome research. Psychotherapy and psychosomatics. 2005;74:17-25.
1336.	BA G, LM W, IW M. Improving treatment adherence in patients with bipolar disorder and substance abuse: Rationale and initial development of a novel psychosocial approach. Journal of psychiatric practice. 2011;17:5-20.
1337.	BA G, RB F, CI K, TW M. Complex partial seizures and depression. Current psychiatry reports. 2003;5:410-416.
1338.	BA H, KJ P. The current state of hormonal therapy for prostate cancer. CA: a cancer journal for clinicians. 2002;52:154-179.
1339.	BA H, PG J, AN H, PM K, Majid I, SIA Z. Flupenthixol and fluvoxamine in mild to moderate depression: A comparison in general practice. Pharmatherapeutica. 1989;5:292-297.
1340.	BA J. Update on neuropharmacological treatments for alcoholism: Scientific basis and clinical findings. Biochemical pharmacology. 2008;75:34-56.
1341.	BA K, AM M. Management of treatment resistance in the depressed geriatric patient. Psychiatric clinics of North America. 1996;19:269-286.
1342.	BA L, Chasuk R, Kendall S. Q/Which complementary therapies can help patients with PMS? Journal of family practice. 2009;58:552+559.
1343.	BA M, GS N-P. Evaluating and treating insomnia in menopausal women. Sexuality, reproduction & menopause. 2010;8:S1-S7.
1344.	BA OL, GB H, MA A. Economic evaluation of agomelatine for major depressive disorder in Australia. Value in health. 2011;Conference:A293-A294.
1345.	BA P, Zhang Q, Desaiah D, DGS P, MJ D, SH K. Long-Term Safety of Duloxetine During Open-Label Compassionate Use Treatment of Patients Who Completed Previous Duloxetine Clinical Trials. Current medical research and opinion. 2010;26:2643-2651.
1346.	BA S, CL H, CS B. Duloxetine for the management of fibromyalgia syndrome. Journal of pain research. 2009;2:99-108.
1347.	BA S, Hazra M, BG P. Desvenlafaxine Succinate for Major Depressive Disorder. Drugs of today (Barcelona, Spain : 1998). 2008;44:475-487.
1348.	BA VdK, Dreyfuss D, Michaels M, et al. Fluoxetine in posttraumatic stress disorder. Journal of clinical psychiatry. 1994;55:517-522.
1349.	BA VDK, Spinazzola J, ME B, et al. A Randomized Clinical Trial of Eye Movement Desensitization and Reprocessing (Emdr), Fluoxetine, and Pill Placebo in the Treatment of Posttraumatic Stress Disorder: Treatment Effects and Long-Term Maintenance. Journal of clinical psychiatry. 2007;68:37-46.
1350.	BA W, AB J, RR C. Antidepressant pharmacotherapy and the treatment of depression in patients with severe traumatic brain injury: A controlled, prospective study. Journal of clinical psychiatry. 1996;57:582-587.
1351.	Baas H. Treatment of advanced Parkinson's disease. [German]. Nervenheilkunde. 2005;24:29-35.
1352.	Baastrup C, NB F. Pain in spinal cord injury. Pain management. 2012;2:87-94.
1353.	Babinkostova Z, Stefanovski B. Forms of antipsychotic therapy: Improved individual outcomes under personalised treatment of schizophrenia focused on depression. EPMA journal. 2011;2:391-402.
1354.	Baby S, Nguyen M, Tran D, RB R. Substance P antagonists: The next breakthrough in treating depression? Journal of clinical pharmacy and therapeutics. 1999;24:461-469.
1355.	Baca BE, Giner UJ, Leal CC, Vallejo RJ, Garcia CC, Prieto LR. Venlafaxine extended release versus conventional antidepressants in the remission of depressive disorders after previous antidepressant failure: ARGOS study. Depression and anxiety. 2005;22:68-76.
1356.	Baca BE, Rubio-Terres C. [Cost-effectiveness of venlafaxine for the treatment of depression and anxiety. Bibliographic review]. [Review] [36 refs] [Spanish]. Actas espanolas de psiquiatria. 2006;34:193-201.
1357.	Baca E, Garcia-Garcia M, Porras-Chavarino A. Gender Differences in Treatment Response to Sertraline Versus Imipramine in Patients With Nonmelancholic Depressive Disorders. Progress in neuro-psychopharmacology & biological psychiatry. 2004;28:57-65.
1358.	Bachawati M. Anticoagulation and psychotropic medications. Current psychiatry reports. 2010;12:265-271.
1359.	Bachmann M, Bachmann C, Rief W, Mattejat F. Efficacy of psychiatric and psychotherapeutic interventions in children and adolescents with psychiatric disorders - A systematic evaluation of meta-analyses and reviews. Part I: Anxiety disorders and depressive disorders. [German]. Zeitschrift fur Kinder- und Jugendpsychiatrie und Psychotherapie. 2008;36:309-320.
1360.	Badowski M, NS P. Pharmacologic Management of Human Immunodeficiency Virus Wasting Syndrome. Pharmacotherapy. 2014;34:868-881.
1361.	Baeken C, M-A V, Remue J, et al. Intensive HF-rTMS treatment in refractory medication-resistant unipolar depressed patients. Journal of affective disorders. 2013;151:625-631.
1362.	Baeken C, R DR, Leyman L, et al. The impact of one HF-rTMS session on mood and salivary cortisol in treatment resistant unipolar melancholic depressed patients. Journal of affective disorders. 2009;113:100-108.
1363.	Baer L, Ball S, JD S, et al. Further evidence for the reliability and validity of the Massachusetts General Hospital Cognitive and Physical Functioning Questionnaire (CPFQ). Annals of clinical psychiatry. 2014;26:270-280.
1364.	Baer L, Ball S, Sparks J, et al. Further evidence for the reliability and validity of the massachusetts general hospital Cognitive and Physical Functioning Questionnaire (CPFQ). Neuropsychopharmacology. 2011;Conference:S416-S417.
1365.	When should the sequential parallel comparison design be used in clinical trials?, Clinical investigation(2013).
1366.	Baer L, Ricciardi J, Keuthen N, et al. Discontinuing obsessive-compulsive disorder medication with behavior therapy [6]. American journal of psychiatry. 1994;151:1842.
1367.	BAGB G. Focus on Agomelatine. Current medical research and opinion. 2011;27:745-749.
1368.	Bahl S, Cotterchio M, Kreiger N. Use of antidepressant medications and the possible association with breast cancer risk: A review. Psychotherapy and psychosomatics. 2003;72:185-194.
1369.	Bailer U, HN A, Kasper S. Efficacy of antidepressants in the treatment of severe depression. [German]. Neuropsychiatrie. 2001;15:57-65.
1370.	Bailer U, Praschak-Rieder N, Pezawas L, Kasper S. The Use of Mirtazapine in Depressed Inpatients. Wiener klinische Wochenschrift. 1998;110:646-650.
1371.	Bailly D. [Safety of selective serotonin reuptake inhibitor antidepressants in children and adolescents]. [Review] [49 refs] [French]. Presse medicale. 2006;35:1507-1515.
1372.	Bailly D. [Efficacy of selective serotonin reuptake inhibitor treatment in children and adolescents]. [Review] [72 refs] [French]. Presse medicale. 2006;35:1293-1302.
1373.	Bailly D. Benefits and Risks of Using Antidepressants in Children and Adolescents. Expert opinion on drug safety. 2008;7:9-27.
1374.	Bailly D. Antidepressant use in children and adolescents. [French]. Archives de pediatrie. 2009;16:1415-1418.
1375.	Baird-Bellaire S, JA B, VD P, Patat A, Paul J, AI N. An Open-Label, Single-Dose, Parallel-Group Study of the Effects of Chronic Hepatic Impairment on the Safety and Pharmacokinetics of Desvenlafaxine. Clinical therapeutics. 2013;35:782-794.
1376.	Baker B, Dorian P, Sandor P, et al. Electrocardiographic effects of fluoxetine and doxepin in patients with major depressive disorder. Journal of clinical psychopharmacology. 1997;17:15-21.
1377.	Bakim B, UE U, Karamustafalioglu O, et al. The combination of antidepressant drug therapy and high-frequency repetitive transcranial magnetic stimulation in medication-resistant depression. Klinik Psikofarmakoloji Bulteni. 2012;22:244-253.
1378.	Bakish D. Fluvoxamine: A clinical review. Today's Therapeutic Trends. 1992;10:101-109.
1379.	Bakish D. Venlafaxine versus SSRI therapy for major depression. Results of comparative efficacy trials. Postgraduate medicine. 1999;106:24-30.
1380.	Bakish D. The patient with comorbid depression and anxiety: the unmet need. [Review] [29 refs]. Journal of clinical psychiatry. 1999;60 Suppl 6:20-24.
1381.	Bakish D, Cavazzoni P, Chudzik J, Ravindran A, PD H. Effects of selective serotonin reuptake inhibitors on platelet serotonin parameters in major depressive disorder. Biological psychiatry. 1997;41:184-190.
1382.	Bakish D, CL H, MJ F, et al. A Double-Blind Placebo-Controlled Trial Comparing Fluvoxamine and Imipramine in the Treatment of Panic Disorder With or Without Agoraphobia. Psychopharmacology bulletin. 1996;32:135-141.
1383.	Bakish D, Gommoll C, Chen C, et al. Levomilnacipran sr 40mg and 80 mg in major depressive disorder: A phase III, randomized, double-blind, fixed-dose, placebo-controlled study. Neuropsychopharmacology. 2012;Conference:S427-S428.
1384.	Bakish D, Habib R, CL H. Mixed Anxiety and Depression - Diagnosis and Treatment Options. CNS drugs. 1998;9:271-280.
1385.	Bakker A, Ajlm VB, R VD. Selective Serotonin Reuptake Inhibitors in the Treatment of Panic Disorder and Agoraphobia. International clinical psychopharmacology. 2000;15:S25-S30.
1386.	Bakker A, AJLM VB, Spinhoven P. SSRIs vs. TCAs in the treatment of panic disorder: A meta-analysis. Acta psychiatrica Scandinavica. 2002;106:163-167.
1387.	Bakker A, R VD, Spinhoven P, Ajlm VB. Paroxetine, Clomipramine, and Cognitive Therapy in the Treatment of Panic Disorder. Journal of clinical psychiatry. 1999;60:831-838.
1388.	Bal R, Legree L, Diwan S. Nonopioid analgesic pipeline: Pharmacology, safety, tolerability, and potential advantages over established agents. Techniques in regional anesthesia & pain management. 2010;14:75-85.
1389.	Balaguer-Martinez E. Complications in the treatment of Parkinson's disease. How should depression be managed in Parkinson's disease?. [Spanish]. Revista de neurologia. 2010;50:S45-S47.
1390.	Balakrishnan P, Rosen H. The causes and treatment of pseudobulbar affect in ischemic stroke. Current treatment options in cardiovascular medicine. 2008;10:216-222.
1391.	Balaratnasingam S, Janca A. Combining sertraline and naltrexone in the treatment of adults with comorbid depression and alcohol dependence. Current psychiatry reports. 2011;13:245-247.
1392.	Baldo P, Doree C, Lazzarini R, Molin P, DJ M. Antidepressants for patients with tinnitus. Cochrane database of systematic reviews (Online). 2006.
1393.	Baldo P, Doree C, Molin P, McFerran D, Cecco S. Antidepressants for patients with tinnitus. [Review][Update of Cochrane Database Syst Rev. 2006;(4):CD003853; PMID: 17054188]. Cochrane database of systematic reviews (Online). 2012;9:CD003853.
1394.	Balducci L. Treating elderly patients with hormone sensitive breast cancer: What do the data show? Cancer treatment reviews. 2009;35:47-56.
1395.	Baldwin D. Anxiety Disorders: Does One Treatment Fit All? International journal of psychiatry in clinical practice. 2004;8:31-35.
1396.	Baldwin D. Tolerability and Safety of Escitalopram in Randomised Controlled Trials in Major Depression and Anxiety Disorders. European neuropsychopharmacology. 2007;17:S317-S318.
1397.	Baldwin D, Bullock T, Montgomery D, Montgomery S. 5-HT reuptake inhibitors, tricyclic antidepressants and suicidal behaviour. [Review] [35 refs]. International clinical psychopharmacology. 1991;6 Suppl 3:46-49.
1398.	Baldwin D, Bullock T, Montgomery D, Montgomery S. 5-Ht Reuptake Inhibitors, Tricyclic Antidepressants and Suicidal-Behavior. International clinical psychopharmacology. 1991;6:49-56.
1399.	Baldwin D, Bullock T, Montgomery D, Montgomery S. 5-HT reuptake inhibitors, tricyclic antidepressants and suicidal behaviour. International clinical psychopharmacology. 1991;6 Suppl 3:49-56.
1400.	Baldwin D, Fineberg N, Montgomery S. Fluoxetine, Fluvoxamine and Extrapyramidal Tract Disorders. International clinical psychopharmacology. 1991;6:51-58.
1401.	Baldwin D, Hutchison J, Donaldson K, Shaw B, Smithers A. Selective serotonin re-uptake inhibitor treatment-emergent sexual dysfunction: Randomized double-blind placebo-controlled parallel-group fixed-dose study of a potential adjuvant compound, VML-670. Journal of psychopharmacology (Oxford, England). 2008;22:55-63.
1402.	Baldwin D, Loft H, Dragheim M. A randomised, double-blind, placebo controlled, duloxetine-referenced, fixed-dose study of three dosages of Lu AA21004 in MDD treatment. European neuropsychopharmacology. 2011;Conference:S390.
1403.	Baldwin D, RA M, Briley M. Resolution of Sexual Dysfunction During Acute Treatment of Major Depression With Milnacipran. Human Psychopharmacology-Clinical and Experimental. 2008;23:527-532.
1404.	Balestrieri M, MG C, Leonetti S, Sebastiani G, Starace F, Bellantuono C. Recognition of depression and appropriateness of antidepressant treatment in Italian primary care. Social psychiatry and psychiatric epidemiology. 2004;39:171-176.
1405.	Ball S, LB M, Lipsius S, JM R. Brain-Derived Neurotrophic Factor in Generalized Anxiety Disorder: Results From a Duloxetine Clinical Trial. Progress in neuro-psychopharmacology & biological psychiatry. 2013;43:217-221.
1406.	Ball S, MA D, DN DS, LB M, JM R, Goldberger C. A double-blind, placebo-controlled study of edivoxetine as an adjunctive treatment for patients with major depressive disorder who are partial responders to selective serotonin reuptake inhibitor treatment. Journal of affective disorders. 2014;167:215-223.
1407.	Ballard C. Agitation and Psychosis in Dementia. American journal of geriatric psychiatry. 2007;15:913-917.
1408.	Ballard C, Aarsland D, Francis P, Corbett A. Neuropsychiatric symptoms in patients with dementias associated with cortical lewy bodies: Pathophysiology, clinical features, and pharmacological management. Drugs & aging. 2013;30:603-611.
1409.	Ballard C, Corbett A. Agitation and aggression in people with Alzheimer's disease. Current opinion in psychiatry. 2013;26:252-259.
1410.	Ballard C, Corbett A. A small proportion of people with dementia and neuropsychiatric symptoms experience clinically significant worsening when antidepressants are discontinued. Evidence-based medicine. 2013;18:27-28.
1411.	Ballard C, Corbett A, Chitramohan R, Aarsland D. Management of agitation and aggression associated with Alzheimer's disease: controversies and possible solutions. [Review] [78 refs]. Current opinion in psychiatry. 2009;22:532-540.
1412.	Ballard C, Corbett A, EL J. Dementia: Challenges and promising developments. The Lancet Neurology. 2011;10:7-9.
1413.	Ballard C, Day S, Sharp S, Wing G, Sorensen S. Neuropsychiatric symptoms in dementia: Importance and treatment considerations. International review of psychiatry. 2008;20:396-404.
1414.	Ballesteros J, LF C. Effectiveness of pindolol plus serotonin uptake inhibitors in depression: A meta-analysis of early and late outcomes from randomised controlled trials. Journal of affective disorders. 2004;79:137-147.
1415.	Ballesteros J, LF C, Gutierrez M. Attaining Remission of Depressive Symptoms in the Pivotal Randomised Clinical Trials of Duloxetine in Major Depression. Which Are the Most Efficacious Doses? Value in health. 2007;10:A288-A289.
1416.	Ballus C, Quiros G, T dF, et al. The efficacy and tolerability of venlafaxine and paroxetine in outpatients with depressive disorder or dysthymia. International clinical psychopharmacology. 2000;15:43-48.
1417.	Balogh S, DF F, SE H, SR P. Increases in heart rate variability with successful treatment in patients with major depressive disorder. Psychopharmacology bulletin. 1993;29:201-206.
1418.	Balon R. Placebo for depression? [1]. Neuropsychopharmacology. 1995;12:355.
1419.	Balon R. Selective serotonin reuptake inhibitors and suicide: Is the evidence, as with beauty, in the eye of the beholder? Psychotherapy and psychosomatics. 2003;72:293-299.
1420.	Balon R. Mood, anxiety, and physical illness: Body and mind, or mind and body? Depression and anxiety. 2006;23:377-387.
1421.	Balon R. Clinical factor 2010. Psychotherapy and psychosomatics. 2011;80:195-198.
1422.	Balon R. Clinical factor 2011. Psychotherapy and psychosomatics. 2012;81:199-205.
1423.	Balon R. Clinical factor 2012. Psychotherapy and psychosomatics. 2013;82:204-212.
1424.	Balon R. Clinical factor 2012. Psychotherapy and psychosomatics. 2013;82:204-212.
1425.	Balon R, Knutson B, OM W, VI R. Alteration of personality by serotonergic intervention [23] (multiple letters). American journal of psychiatry. 1999;156:985.
1426.	Balon R, VK Y, Pohl R, Merlos B, Sherwood P. Changes in Appetite and Weight During the Pharmacological Treatment of Patients With Panic Disorder. Canadian journal of psychiatry. Revue canadienne de psychiatrie. 1993;38:19-22.
1427.	Banaschewski T, Roessner V, RW D, PJ S, Rothenberger A. Non-stimulant medications in the treatment of ADHD. European Child and Adolescent Psychiatry, Supplement. 2004;13:I/102-I/116.
1428.	Bandelow B. Nefazodone (Nefadar, Dutonin). [German]. Tagliche Praxis. 2001;42:617-619.
1429.	Bandelow B. Comorbid depression and anxiety - Understanding and treating complex patients. European neuropsychopharmacology. 2009;Conference:S706.
1430.	Bandelow B, Behnke K, Lenoir S, et al. Sertraline Versus Paroxetine in the Treatment of Panic Disorder: an Acute, Double-Blind Noninferiority Comparison. Journal of clinical psychiatry. 2004;65:405-413.
1431.	Bandelow B, Behnke K, Lenoir S, et al. Sertraline Versus Paroxetine in the Treatment of Panic Disorder: an Acute, Double-Blind Noninferiority Comparison. Journal of clinical psychiatry. 2004;65:405-413.
1432.	Extended-Release Quetiapine Fumarate (Quetiapine Xr): a Once-Daily Monotherapy Effective in Generalized Anxiety Disorder. Data From a Randomized, Double-Blind, Placebo- and Active-Controlled Study, International journal of neuropsychopharmacology(2010).
1433.	Bandelow B, DI S, OT D, HF A, DS B. Improvement of Quality of Life in Panic Disorder With Escitalopram, Citalopram, or Placebo. Pharmacopsychiatry. 2007;40:152-156.
1434.	Bandelow B, Kornhuber J. Nefazodone (nefadar, dutonin). [German]. Internistische Praxis. 2001;41:617-619.
1435.	Bandelow B, Meier A. Aripiprazole, a "Dopamine-serotonin system stabilizer" in the treatment of psychosis. German Journal of Psychiatry. 2003;6:9-16.
1436.	Bandelow B, RJ B, Kasper S, et al. Drug Treatment of Generalized Anxiety Disorder (Gad) - a Consensus Statement. Psychopharmakotherapie. 2007;14:136-+.
1437.	Bandyopadhyay U, Bhattacharya R. Adaptive allocation and failure saving in randomised clinical trials. Journal of biopharmaceutical statistics. 2006;16:817-829.
1438.	Bandyopadhyay U, Bhattacharya R. An urn based covariate adjusted response adaptive allocation design. Statistical methods in medical research. 2012;21:135-148.
1439.	Bandyopadhyay U, Biswas A, Bhattacharya R. A covariate adjusted two-stage allocation design for binary responses in randomized clinical trials. Statistics in medicine. 2007;26:4386-4399.
1440.	Banerjee S, Hellier J, Romeo R, et al. Study of the Use of Antidepressants for Depression in Dementia: the Hta-Sadd Trial - a Multicentre, Randomised, Double-Blind, Placebo-Controlled Trial of the Clinical Effectiveness and Cost-Effectiveness of Sertraline and Mirtazapine. Health technology assessment. 2013;17:1-+.
1441.	Banerjee S, Hellier J, Romeo R, et al. Study of the use of antidepressants for depression in dementia: the HTA-SADD trial--a multicentre, randomised, double-blind, placebo-controlled trial of the clinical effectiveness and cost-effectiveness of sertraline and mirtazapine. Health technology assessment (Winchester, England). 2013;17:1-166.
1442.	Study of the use of antidepressants for depression in dementia: The HTA-SADD trial- A multicentre, randomised, double-blind, placebo-controlled trial of the clinical effectiveness and cost-effectiveness of sertraline and mirtazapine, Health technology assessment(2013).
1443.	Baniasadi M, Hosseini G, MRF B, AR A, HM T. Effect of pregabalin augmentation in treatment of patients with combat-related chronic posttraumatic stress disorder: A randomized controlled trial. Journal of psychiatric practice. 2014;20:419-427.
1444.	Banti S, Borri C, MS M, et al. Premenstrual disphoric disorder: An update. [Italian]. Journal of Psychopathology. 2012;18:261-272.
1445.	Bao L, Chen J, Huang L, et al. [Effects of Xiaoyao Wan on the behavioral despair and stress depression mice]. [Chinese]. Zhong yao cai = Zhongyaocai [Journal of Chinese medicinal materials]. 2008;31:1360-1364.
1446.	Bao T, Cai L, Snyder C, et al. Patient-Reported Outcomes in Women With Breast Cancer Enrolled in a Dual-Center, Double-Blind, Randomized Controlled Trial Assessing the Effect of Acupuncture in Reducing Aromatase Inhibitor-Induced Musculoskeletal Symptoms. Cancer. 2014;120:381-389.
1447.	Collaborative depression care management and disparities in depression treatment and outcomes, Archives of general psychiatry(2011).
1448.	Bao-Liang Z, Yue-Qin H, Hui-Juan L. The effectiveness and safety of acupuncture for depression: A systematic assessment. [Chinese]. Chinese Mental Health Journal. 2008;22:641-647.
1449.	BAPBK P. Efficacy and Tolerability of Venlafaxine Extended Release in Patients With Major Depressive Disorder. Psychiatria Danubina. 2010;22:413-417.
1450.	BAPBK P. Efficacy and Tolerability of Agomelatine in the Treatment of Depression. Patient preference and adherence. 2014;8:603-612.
1451.	Baptista T, ElFakih Y, Uzcategui E, et al. Pharmacological management of atypical antipsychotic-induced weight gain. CNS drugs. 2008;22:477-495.
1452.	Baptista T, S dM, Beaulieu S, Bermudez A, Martinez M. The metabolic syndrome during atypical antipsychotic drug treatment: Mechanisms and management. Metabolic syndrome and related disorders. 2004;2:290-307.
1453.	Barak N. Betahistine: What's new on the agenda? Expert opinion on investigational drugs. 2008;17:795-804.
1454.	Barak Y. Co-Prescription of Antidepressants With Other Psychotropics: Distinct Profile of Escitalopram. International journal of psychiatry in clinical practice. 2008;12:31-35.
1455.	Barak Y. Remission: Achieving and sustaining the optimal outcome. International journal of psychiatry in clinical practice. 2009;Conference:8-9.
1456.	Barak Y, Kimhi R, Bodner E, Achiron A. Treatment of depression in patients with multiple sclerosis. Neurologist. 1998;4:99-104.
1457.	Barak Y, Kimhi R, Weizman R. Is selectivity for serotonin uptake associated with a reduced emergence of manic episodes in depressed patients? International clinical psychopharmacology. 2000;15:53-56.
1458.	Barak Y, Plopski I, Tadger S, Paleacu D. Escitalopram Versus Risperidone for the Treatment of Behavioral and Psychotic Symptoms Associated With Alzheimer's Disease: a Randomized Double-Blind Pilot Study. International Psychogeriatrics. 2011;23:1515-1519.
1459.	Baraldi S, Hepgul N, Mondelli V, CM P. Symptomatic treatment of interferon-alpha-induced depression in hepatitis C: a systematic review. [Review]. Journal of clinical psychopharmacology. 2012;32:531-543.
1460.	Barbara B, Sarah B, Martin K. Evidence of cost-effective treatments for depression: a systematic review. [Review] [75 refs]. Journal of affective disorders. 2005;84:1-13.
1461.	Barbara S, Bettina W-H, Florian L, et al. Antidepressant treatment with mirtazapine, but not venlafaxine, lowers cortisol concentrations in saliva: A randomised open trial. Psychiatry research. 2010;177:109-113.
1462.	Barbui C, Cipriani A, Brambilla P, Hotopf M. "Wish Bias" in Antidepressant Drug Trials? Journal of clinical psychopharmacology. 2004;24:126-130.
1463.	Barbui C, Cipriani A, Lintas C, Bertele V, Garattini S. CNS drugs approved by the centralised European procedure: True innovation or dangerous stagnation? Psychopharmacology. 2007;190:265-268.
1464.	Barbui C, Esposito E, Cipriani A. Selective serotonin reuptake inhibitors and risk of suicide: A systematic review of observational studies. CMAJ : Canadian Medical Association journal. 2009;180:291-297.
1465.	Barbui C, Hotopf M. Amitriptyline v. the rest: Still the leading antidepressant after 40 years of randomised controlled trials. British journal of psychiatry. 2001;178:129-144.
1466.	Barbui C, Hotopf M, Garattini S. Fluoxetine dose and outcome in antidepressant drug trials. [Review] [103 refs]. European journal of clinical pharmacology. 2002;58:379-386.
1467.	Barbui C, Percudani M, Hotopf M. Economic evaluation of antidepressive agents: A systematic critique of experimental and observational studies. Journal of clinical psychopharmacology. 2003;23:145-154.
1468.	Barbui C, TA F, Cipriani A. The authors respond. CMAJ : Canadian Medical Association journal. 2008;178:1185-1186.
1469.	Barbui C, Violante A, Garattini S. Does placebo help establish equivalence in trials of new antidepressants? European psychiatry. 2000;15:268-273.
1470.	Barcelos R, Faria J, Grossi P, MAM A, CMC B. Vascular depression in elderly: Response to treatment with antidepressant associated to cholinesterase inhibitor. [Portuguese]. Revista de Psiquiatria Clinica. 2007;34:290-293.
1471.	Bardia A, Thompson S, PJ A, et al. Pilot evaluation of aprepitant for the treatment of hot flashes. Supportive cancer therapy. 2006;3:240-246.
1472.	Bares M, Brunovsky M, Novak T, et al. QEEG theta cordance in the prediction of treatment outcome to prefrontal repetitive transcranial magnetic stimulation or venlafaxine ER in patients with major depressive disorder. Clinical EEG and neuroscience. 2015;46:73-80.
1473.	Bares M, Hrdlicka M, Propper L. Atypical neuroleptic drug, olanzapine, in the treatment of impaired mood. [Czech]. Prakticky lekar. 2000;80:329-332.
1474.	Bares M, Kopecek M, Novak T, et al. Right-sided, 1-hz repetitive TMS compared with venlafaxine extended-release in the treatment of resistant depression: A double-blind study. European neuropsychopharmacology. 2009;Conference:S365.
1475.	Bares M, Kopecek M, Sos P, Novak T, Brunovsky M, Stopkova P. Double - blind, parallel, randomized study comparing efficacy of 1 Hz repetitive transcranial magnetic stimulation (rTMS) and venlafaxine ER in the treatment of resistant depression: Discussion on study protocol. [Czech]. Psychiatrie (Stuttgart, Germany). 2008;12:4-7.
1476.	Bares M, Mohr P, Hendrychova Y, Kopecek M, Mohapl M. Vagus nerve stimulation (VNS) in the treatment of resistant depressive disorder - One-year experiences. [Czech]. Psychiatrie (Stuttgart, Germany). 2006;10:18-20.
1477.	Bares M, Novak T. The combinations of antidepressants in the acute treatment of resistant depression: A review of randomized trials. [Czech]. Psychiatrie (Stuttgart, Germany). 2010;14:27-33.
1478.	Bares M, Novak T. Prefrontal cordance in the outcome prediction of 1-Hz, right-sided, prefrontal rTMS in patients with depression. International journal of psychiatry in clinical practice. 2012;Conference:16-17.
1479.	Bares M, Novak T, Kopecek M, et al. The right-sided, low frequency (1 HZ) repetitive transcranial magnetic stimulation (RTMS) in the treatment of resistant depression compared with venlafaxine ER. the results of the double-blind, randomized study. [Czech]. Psychiatrie (Stuttgart, Germany). 2009;13:58.
1480.	Antidepressant Monotherapy Compared With Combinations of Antidepressants in the Treatment of Resistant Depressive Patients: a Randomized, Open-Label Study, International journal of psychiatry in clinical practice(2013).
1481.	Baretic M. Targets for medical therapy in obesity. Digestive diseases (Basel, Switzerland). 2012;30:168-172.
1482.	Barker-Collo S, Starkey N, Theadom A. Treatment for Depression Following Mild Traumatic Brain Injury in Adults: a Meta-Analysis. Brain injury. 2013;27:1124-1133.
1483.	Barker-Collo S, VL F, Dudley M. Post-stroke fatigeu - Where is the evidence to guide practice? New Zealand medical journal. 1264.
1484.	Barnard K, RC P, RIG H. Antidepressant medication as a risk factor for type 2 diabetes and impaired glucose regulation. Diabetes care. 2013;36:3337-3345.
1485.	Barnes J. St John's wort is hypericum. Pharmaceutical journal. 2001;266:538-539.
1486.	Barnes J. Quality, efficacy and safety of complementary medicines: Fashions, facts and the future. Part II: Efficacy and safety. British journal of clinical pharmacology. 2003;55:331-340.
1487.	Barnes J, LA A, JD P. St John's wort (Hypericum perforatum L.): a review of its chemistry, pharmacology and clinical properties. [Review] [172 refs]. Journal of pharmacy and pharmacology. 2001;53:583-600.
1488.	Barnes K, O'Leary H, Khwaja O. Escitalopram improves mood, anxiety and motor function in adolescent girls with Rett syndrome. Annals of neurology. 2011;Conference:S137-S138.
1489.	Baron R. Detection of neuropathic pain syndromes. [German]. Deutsches Arzteblatt. 2006;103:A2720-2730.
1490.	Barone P. Depressive symptoms in PD - Burden and treatment. European journal of neurology. 2009;Conference:660.
1491.	Barone P, Scarzella L, Marconi R, et al. Pramipexole Versus Sertraline in the Treatment of Depression in Parkinson's Disease - a National Multicenter Parallel-Group Randomized Study. Journal of neurology. 2006;253:601-607.
1492.	Barrelet L, Blajev B, Bolzani L, et al. [Multicenter study comparing efficacy and tolerance of moclobemide and fluvoxamine in hospitalized and ambulatory patients with severe depressive episodes]. [French]. Schweizerische Rundschau f�r Medizin Praxis = Revue suisse de m�decine Praxis. 1991;80:524-528.
1493.	Barrett B, Byford S, Knapp M. Evidence of Cost-Effective Treatments for Depression: a Systematic Review. Journal of affective disorders. 2005;84:1-13.
1494.	Barriere J, Cherikh F, Pringuey D, Milano G, JM F. Antidepressants in Oncology: Issues and Clinical Perspectives. Bulletin du cancer. 2008;95:1103-1111.
1495.	Barrot M, Yalcin I, L-H T, M-J F-M. Antidepressant treatment of neuropathic pain: Looking for the mechanism. Future neurology. 2010;5:247-257.
1496.	Bartlett S, Ballard C. Antidepressants in the elderly: A review. Expert opinion on investigational drugs. 1999;8:51-63.
1497.	Barton S, Findlay D, RA B. The management of inappropriate vocalisation in dementia: A heirarchical approach. International journal of geriatric psychiatry. 2005;20:1180-1186.
1498.	Bartzokis G, PH L, Turner J, Mintz J, CS S. Adjunctive Risperidone in the Treatment of Chronic Combat-Related Posttraumatic Stress Disorder. Biological psychiatry. 2005;57:474-479.
1499.	Bartzokis G, PH L, Turner J, Mintz J, CS S. Adjunctive Risperidone in the Treatment of Chronic Combat-Related Posttraumatic Stress Disorder. Biological psychiatry. 2005;57:474-479.
1500.	Baruch S, D SR, Ginette S, Evgeny S, Moshe K, Abraham W. Reboxetine Versus Fluvoxamine in the Treatment of Motor Vehicle Accident-Related Posttraumatic Stress Disorder - a Double-Blind, Fixed-Dosage, Controlled Trial. Journal of clinical psychopharmacology. 2006;26:152-156.
1501.	Baruch Y. Hypericum extract for treatment of depression: what's new?. [Hebrew]. Harefuah. 2009;148:183-185,209,210.
1502.	Baruch Y. [Hypericum extract for treatment of depression: what's new?]. [Review] [8 refs] [Hebrew]. Harefuah. 2009;148:183-185.
1503.	Bascara L. A double-blind study to compare the effectiveness and tolerability of paroxetine and amitriptyline in depressed patients. Acta Psychiatrica Scandinavica, Supplement. 1989;80:141-142.
1504.	Bascara L. A double-blind study to compare the effectiveness and tolerability of paroxetine and amitriptyline in depressed patients. Acta psychiatrica Scandinavica. Supplementum. 1989;350:141-142.
1505.	Bascara L. A double-blind study to compare the effectiveness and tolerability of paroxetine and amitryptyline in depressed patients. Acta neurologica Scandinavica. 1989;80:141-142.
1506.	Baslet G. Psychogenic nonepileptic seizures: A treatment review. What have we learned since the beginning of the millennium? Neuropsychiatric disease and treatment. 2012;8:585-598.
1507.	Bastiaens L, Kennedy M, AC T. Antidepressants and new-onset suicidality in pediatric patients treated in a community mental health center. Primary psychiatry. 2006;13:69-74.
1508.	Bastos O, Busnello E, Calil HM, Campos JA. Evaluation of the efficacy, tolerability, and safety of sertraline (50-200 mg) during 8 wks in the treatment of 150 outpatients with major depression. [Portuguese]. Jornal brasileiro de psiquiatria. 1996;45:105-109.
1509.	Bastos O, Busnello E, HM C, et al. The efficacy, tolerability and safety of sertraline (50-20 mg) during 8 months in the treatment of 150 outpatients with major depression. [Portuguese]. Jornal brasileiro de psiquiatria. 1996;45:105-109.
1510.	Basu M, JRA D. Update on duloxetine for the management of stress urinary incontinence. [Review] [43 refs]. Clinical interventions in aging. 2009;4:25-30.
1511.	Bates B, JY C, PW D, et al. Veterans Affairs/Department of Defense Clinical Practice Guideline for the Management of Adult Stroke Rehabilitation Care: Executive summary. Stroke; a journal of cerebral circulation. 2005;36:2049-2056.
1512.	Bates G. Medication in the treatment of the behavioural sequelae of traumatic brain injury. Developmental medicine and child neurology. 2006;48:697-701.
1513.	Batley M, Walton T, AS AH. Fibromyalgia: Its pathophysiology and treatment. Journal of Functional Syndromes. 2002;2:50-56.
1514.	Battaglia A, Bejor M. Influence of poststroke depression on functional outcome. Europa medicophysica. 2001;37:25-37.
1515.	Battaglia A, Bejor M, Petri M, Beumgarde D, Bartalini B. Analysis of cognitive functions after venlafaxyne treatment in post- stroke depression. [Italian]. Nuova Rivista di Neurologia. 1999;9:15-27.
1516.	Battegay R, Hager M, Rauchfleisch U. Double-blind comparative study of paroxetine and amitriptyline in depressed patients of a university psychiatric outpatient clinic (pilot study). Neuropsychobiology. 1985;13:31-37.
1517.	Bauer M. Making treatment decisions in depression: Balancing efficacy and tolerability among contemporary antidepressant treatment options. European neuropsychopharmacology. 2008;Conference:S610.
1518.	Bauer M. A review of recent advances in evidence-based medicine in MDD: Strategies for the unresponsive patient. European neuropsychopharmacology. 2011;Conference:S638-S639.
1519.	Bauer M, Adli M, Bschor T, et al. Lithium's emerging role in the treatment of refractory major depressive episodes: Augmentation of antidepressants. Neuropsychobiology. 2010;62:36-42.
1520.	Bauer M, Bergmann F, Falkai P, et al. State of the art conference "Innovations in antidepressive therapy - Luxury or necessity?" New approaches for a better therapeutic efficacy. [German]. Nervenheilkunde. 2004;23:1-10.
1521.	Bauer M, Bschor T, Kunz D, Berghofer A, Strohle A, Muller-Oerlinghausen B. Double-blind, placebo-controlled trial of the use of lithium to augment antidepressant medication in continuation treatment of unipolar major depression. American journal of psychiatry. 2000;157:1429-1435.
1522.	Bauer M, Bschor T, Pfennig A, et al. World federation of societies of biological psychiatry (WFSBP) guidelines for biological treatment of unipolar depressive disorders in primary care. World journal of biological psychiatry. 2007;8:67-104.
1523.	Bauer M, Bschor T, Pfennig A, et al. Biological treatment of unipolar depressive disorders in the general practitioner's medical care: Guidelines of the World Federation of Societies of Biological Psychiatry (WFSBP). [German]. Psychopharmakotherapie. 2008;15:239-264.
1524.	Extended-release quetiapine fumarate (quetiapine XR) monotherapy and quetiapine XR or lithium as add-on to antidepressants in patients with treatment-resistant major depressive disorder, Journal of affective disorders(2013).
1525.	Bauer M, DellOsso L, Kasper S, et al. Quetiapine xr monotherapy, quetiapine XR+ongoing antidepressants and lithium+ongoing antidepressants in patients with treatment-resistant major depressive disorder. International journal of neuropsychopharmacology. 2010;Conference:143.
1526.	Pooled analysis of adjunct extended-release quetiapine fumarate in patients with major depressive disorder according to ongoing SSRI or SNRI treatment, International clinical psychopharmacology(2014).
1527.	Bauer M, Demyttenaere K, El-Khalili N, et al. Efficacy of adjunct quetiapine extended-release in major depressive disorder: A pooled analysis of SSRI and SNRI patient subgroups. European neuropsychopharmacology. 2011;Conference:S441-S442.
1528.	Bauer M, Dopfmer S. Lithium augmentation in treatment-resistant depression: Meta-analysis of placebo-controlled studies. Journal of clinical psychopharmacology. 1999;19:427-434.
1529.	Bauer M, El-Khalili N, Datto C, Szamosi J, Eriksson H. A pooled analysis of two randomised, placebo-controlled studies of extended release quetiapine fumarate adjunctive to antidepressant therapy in patients with major depressive disorder. Journal of affective disorders. 2010;127:19-30.
1530.	Bauer M, Freemantle N, Tharmanathan P. Meta Analysis of Randomised Controlled Trials of Venlafaxine in the Treatment of Major Depressive Disorder. Der Nervenarzt. 2007;78:115.
1531.	Bauer M, H-J M, Schneider E. Duloxetine: a new selective and dual-acting antidepressant. [Review] [45 refs]. Expert opinion on pharmacotherapy. 2006;7:421-427.
1532.	Bauer M, PC W, Angst J, et al. World Federation of Societies of Biological Psychiatry (WFSBP) guidelines for biological treatment of unipolar depressive disorders, part 2: Maintenance treatment of major depressive disorder and treatment of chronic depressive disorders and subthreshold Revista de Psiquiatria Clinica. 2009;36:58-76.
1533.	Bauer M, PC W, Angst J, et al. World Federation of Societies of Biological Psychiatry (WFSBP) guidelines for biological treatment of unipolar depressive disorders, part 1: Acute and continuation treatment of major depressive disorder. [Portuguese]. Revista de Psiquiatria Clinica. 2009;36:17-57.
1534.	Bauer M, Pfennig A, Linden M, MN S, Neu P, Adli M. Efficacy of an algorithm-guided treatment compared with treatment as usual: A randomized, controlled study of inpatients with depression. Journal of clinical psychopharmacology. 2009;29:327-333.
1535.	Bauer M, Pfennig A, Severus E, et al. World Federation of Societies of Biological Psychiatry (WFSBP) Guidelines for Biological Treatment of Unipolar Depressive Disorders, Part 1: Update 2013 on the acute and continuation treatment of unipolar depressive disorders. World journal of biological psychiatry. 2013;14:334-385.
1536.	Bauer M, Ritter P, Grunze H, Pfennig A. Treatment options for acute depression in bipolar disorder. Bipolar disorders. 2012;14:37-50.
1537.	Evaluation of adjunct extended-release quetiapine fumarate on sleep disturbance and quality in patients with major depressive disorder and an inadequate response to on-going antidepressant therapy, International journal of neuropsychopharmacology(2013).
1538.	Bauer M, Severus E, Kohler S, PC W, Angst J, H-J M. World Federation of Societies of Biological Psychiatry (WFSBP) guidelines for biological treatment of unipolar depressive disorders. part 2: Maintenance treatment of major depressive disorder-update 2015. World journal of biological psychiatry. 2015;16:76-95.
1539.	Bauer M, SM B, Schlagenhauf F, et al. Regional cerebral glucose metabolism and anxiety symptoms in bipolar depression: Effects of levothyroxine. Psychiatry Research - Neuroimaging. 2010;181:71-76.
1540.	Baumann P, Hiemke C, Ulrich S, et al. The AGNP-TDM expert group consensus guidelines: Therapeutic Drug Monitoring in psychiatry. Pharmacopsychiatry. 2004;37:243-265.
1541.	Baumann P, Nil R, Bertschy G, et al. A double-blind double-dummy study of citalopram comparing infusion versus oral administration. Journal of affective disorders. 1998;49:203-210.
1542.	Baumeister H, Hutter N, Bengel J. Psychological and pharmacological interventions for depression in patients with coronary artery disease. [Review]. Cochrane database of systematic reviews (Online). 2011;9:CD008012.
1543.	Baumeister H, Hutter N, Bengel J. Psychological and pharmacological interventions for depression in patients with diabetes mellitus and depression. [Review]. Cochrane database of systematic reviews (Online). 2012;12:CD008381.
1544.	Baumeister H, Hutter N, Bengel J. Psychological and Pharmacological Interventions for Depression in Patients With Diabetes Mellitus and Depression. Cochrane database of systematic reviews (Online). 2012.
1545.	Baumeister H, Hutter N, Bengel J. Psychological and pharmacological interventions for depression in patients with diabetes mellitus: An abridged Cochrane review. Diabetic medicine. 2014;31:773-786.
1546.	Bautovich A, Katz I, Smith M, CK L, SB H. Depression and chronic kidney disease: A review for clinicians. Australian and New Zealand journal of psychiatry. 2014;48:530-541.
1547.	Bay E. Current treatment options for depression after mild traumatic brain injury. Current treatment options in neurology. 2009;11:377-382.
1548.	Baye J. Roflumilast (Daliresp): A novel phosphodiesterase-4 inhibitor for the treatment of severe chronic obstructive pulmonary disease. P and T. 2012;37:149-161.
1549.	Bayer A. Psychogeriatric update. Aging health. 2006;2:547-551.
1550.	Bayes M, Rabasseda X, JR P. Gateways to Clinical Trials. Methods and findings in experimental and clinical pharmacology. 2004;26:723-753.
1551.	Bayes M, Rabasseda X, JR P. Gateways to Clinical Trials. Methods and findings in experimental and clinical pharmacology. 2004;26:129-161.
1552.	Bayes M, Rabasseda X, JR P. Gateways to Clinical Trials. Methods and findings in experimental and clinical pharmacology. 2004;26:129-161.
1553.	BB A, Mikkelsen M, Vesterager A, et al. No influence of the antideprerssant paroxetine on carbamazepine, valproate and phenytoin. Epilepsy research. 1991;10:201-204.
1554.	BB Q, KU K, Stelzenmueller R, Hoenig K, Maier W, Wagner M. Effects of Serotonergic and Noradrenergic Antidepressants on Auditory Startle Response in Patients With Major Depression. Psychopharmacology. 2004;175:399-406.
1555.	BB S. Estrogen and Mood in Women. Endocrinologist. 2005;15:180-185.
1556.	BB S. Estrogen and Mood in Women. Endocrinologist. 2005;15:180-185.
1557.	BC A, Huyser J, Verweij M, et al. Glucocorticoids and relapse of major depression (dexamethasone/ corticotropin-releasing hormone test in relation to relapse of major depression). Biological psychiatry. 2006;59:696-701.
1558.	BC A, JP B, R VD, et al. Triiodothyronine Addition to Paroxetine in the Treatment of Major Depressive Disorder. Journal of clinical endocrinology and metabolism. 2004;89:6271-6276.
1559.	BC A, JP B, R VD, et al. Triiodothyronine Addition to Paroxetine in the Treatment of Major Depressive Disorder. Journal of clinical endocrinology and metabolism. 2004;89:6271-6276.
1560.	BC C, EL F. Painful diabetic neuropathy: Many similarly effective therapies with widely dissimilar costs. Annals of internal medicine. 2014;161:674-675.
1561.	BC G, BC B, BA M. Decreased serum linezolid levels in a critically ill patient receiving concomitant linezolid and rifampin. Pharmacotherapy. 2007;27:476-479.
1562.	BC H, Jimerson M, Haxton C, DC J. Initial Evaluation, Diagnosis, and Treatment of Anorexia Nervosa and Bulimia Nervosa. American family physician. 2015;91:46-52.
1563.	BD G. Diagnosis and Management of Post-Traumatic Stress Disorder. American family physician. 2003;68:2401-2408.
1564.	BD G. Diagnosis and Management of Post-Traumatic Stress Disorder. American family physician. 2003;68:2401-2408.
1565.	BD G, LH P, SL R, et al. Neurosurgery for intractable obsessive-compulsive disorder and depression: Critical issues. Neurosurgery clinics of North America. 2003;14:199-212.
1566.	BD K. Do new-generation antidepressants work? Irish medical journal. 2008.
1567.	BD K, GJ E, TL M, JL H. Relapse and Recurrence in Pediatric Depression. Child and adolescent psychiatric clinics of North America. 2006;15:1057-1079.
1568.	BD K, GJ E, TL M, et al. Sequential treatment with fluoxetine and relapse--prevention CBT to improve outcomes in pediatric depression. American journal of psychiatry. 2014;171:1083-1090.
1569.	Maternal depressive symptoms in pediatric major depressive disorder: relationship to acute treatment outcome, Journal of the American Academy of Child and Adolescent Psychiatry(2008).
1570.	BD K, SG S, TL M, et al. Assessment of safety and long-term outcomes of initial treatment with placebo in TADS. American journal of psychiatry. 2009;166:337-344.
1571.	BD K, SM S, JL H, RB J, GJ E. Developing Cognitive Behavioral Therapy to Prevent Depressive Relapse in Youth. Cognitive and behavioral practice. 2008;15:387-399.
1572.	BD T, P DJ, JC C, et al. Depression screening and patient outcomes in cardiovascular care: A systematic review. JAMA - Journal of the American Medical Association. 2008;300:2161-2171.
1573.	BD T, Roseman M, JC C, et al. Does Evidence Support the American Heart Association's Recommendation to Screen Patients for Depression in Cardiovascular Care? An Updated Systematic Review. PloS one. 2013.
1574.	BDS PJ, Tortella G, Lafer B, et al. The bipolar depression electrical treatment trial (better): Design, rationale, and objectives of a randomized, sham-controlled trial and data from the pilot study phase. Neural plasticity. 2015.
1575.	BE C, MJ F. Recognizing and treating depression. Journal of supportive oncology. 2007;5:84-85.
1576.	BE D, SR D, JH P, JF W. Effect of dose escalation after low-dose fluoxetine therapy. Psychopharmacology bulletin. 1989;25:71-79.
1577.	BE F, LK S, RB L. SSRIs: Implications for women's health across the reproductive life span. Sexuality, reproduction & menopause. 2008;6:27-32.
1578.	BE L. Recent advances in antidepressant medication. Journal of pharmacotherapy. 1979;2:44-49.
1579.	Review article: Current treatment options and management of functional dyspepsia, Alimentary pharmacology & therapeutics(2012).
1580.	Beasley C, Disch D, Prabhakar V, Desaiah D, Tamura R, Perlis R. Potential Predictive Factors for Development of Treatment-Emergent Suicidal Ideation in the Fluoxetine Placebo-Controlled Major Depressive Disorder Database. Neuropsychopharmacology. 2006;31:S100-S101.
1581.	Beaulieu S, Saury S, Sareen J, et al. The Canadian Network for Mood and Anxiety Treatments (CANMAT) task force recommendations for the management of patients with mood disorders and comorbid substance use disorders. Annals of clinical psychiatry. 2012;24:38-55.
1582.	Beaumont G, Baldwin D, Lader M. A criticism of the practice of prescribing subtherapeutic doses of antidepressants for the treatment of depression. Human psychopharmacology. 1996;11:283-291.
1583.	Beauregard M. Mind does really matter: Evidence from neuroimaging studies of emotional self-regulation, psychotherapy, and placebo effect. Progress in neurobiology. 2007;81:218-236.
1584.	Beauregard M. Effect of mind on brain activity: Evidence from neuroimaging studies of psychotherapy and placebo effect. Nordic journal of psychiatry. 2009;63:5-16.
1585.	Bech P. Acute therapy of depression. [Review] [56 refs]. Journal of clinical psychiatry. 1993;54 Suppl:18-27; discussion 28.
1586.	Bech P. The Hamilton disorders. Psychotherapy and psychosomatics. 1993;60:113-115.
1587.	Bech P. The Bech-Rafaelsen Melancholia Scale (MES) in clinical trials of therapies in depressive disorders: A 20-year review of its use as outcome measure. Acta psychiatrica Scandinavica. 2002;106:252-264.
1588.	Bech P. Modern psychometrics in clinimetrics: Impact on clinical trials of antidepressants. Psychotherapy and psychosomatics. 2004;73:134-138.
1589.	Bech P. Social functioning: Should it become an endpoint in trials of antidepressants? CNS drugs. 2005;19:313-324.
1590.	Bech P. Fifty years with the Hamilton scales for anxiety and depression: A tribute to Max Hamilton. Psychotherapy and psychosomatics. 2009;78:202-211.
1591.	Bech P. Applied psychometrics in clinical psychiatry: The pharmacopsychometric triangle. Acta psychiatrica Scandinavica. 2009;120:400-409.
1592.	Bech P. Struggle for subtypes in primary and secondary depression and their mode-specific treatment or healing. Psychotherapy and psychosomatics. 2010;79:331-338.
1593.	Bech P, Allerup P, LF G, et al. The Diagnostic Melancholia Scale (DMS): dimensions of endogenous and reactive depression with relationship to the Newcastle Scales. Journal of affective disorders. 1988;14:161-170.
1594.	Bech P, Andersen HF, Wade A. Effective Dose of Escitalopram in Moderate versus Severe DSM-IV Major Depression. Pharmacopsychiatry. 2006;39:128-134.
1595.	Bech P, Ciadella P, Haugh MC, et al. Meta-analysis of randomised controlled trials of fluoxetine v. placebo and tricyclic antidepressants in the short-term treatment of major depression. The British Journal of Psychiatry. 2000;176:421-428.
1596.	Bech P, Cialdella P. Citalopram in depression: Meta-analysis of intended and unintended effects. International clinical psychopharmacology. 1992;6 Suppl 5:45-54.
1597.	Bech P, Fava M, MH T, SR W, AJ R. Outcomes on the Pharmacopsychometric Triangle in Bupropion-Sr Vs. Buspirone Augmentation of Citalopram in the Star*D Trial. Acta psychiatrica Scandinavica. 2012;125:342-348.
1598.	Bech P, Gormsen L, Loldrup D, Lunde M. The Clinical Effect of Clomipramine in Chronic Idiopathic Pain Disorder Revisited Using the Spielberger State Anxiety Symptom Scale (Ssass) as Outcome Scale. Journal of affective disorders. 2009;119:43-51.
1599.	Bech P, Haaber A, CR J. Experiments on clinical observation and judgement in the assessment of depression: profiled videotapes and Judgement Analysis. Psychological medicine. 1986;16:873-883.
1600.	Bech P, KF O. Relapse prevention and residual symptoms; further analyses of clinical studies with escitalopram in mdd, GAD, SAD, OCD. European neuropsychopharmacology. 2008;Conference:S308.
1601.	Bech P, Lunde M, Bech-Andersen G, Lindberg L, Martiny K. Psychiatric outcome studies (POS): Does treatment help the patients? A popperian approach to research in clinical psychiatry. 25th anniversary report from the Psychiatric Research Unit, Frederiksborg General Hospital, Denmark. Nordic journal of psychiatry. 2007;61:4-34.
1602.	Bech P, PE S, JF G, GD T. Acute Therapy of Depression. Journal of clinical psychiatry. 1993;54:18-27.
1603.	Bech P, Tanghoj P, Andersen HF, Overo K. Citalopram dose-response revisited using an alternative psychometric approach to evaluate clinical effects of four fixed citalopram doses compared to placebo in patients with major depression. Psychopharmacology. 2002;163:20-25.
1604.	Beck J, Brand S, Muheim F, Hatzinger M, Holsboer-Trachsler E. Modafinil reduces microsleep during partial sleep deprivation and improves antidepressant treatment response. Neuropsychobiology. 2009;Conference:69.
1605.	Beck J, Giese M, Brand S, et al. Sleep deprivation: Therapeutic and research tool in depression. European archives of psychiatry and clinical neuroscience. 2010;Conference:S14-S15.
1606.	Beck J, Hemmeter U, Brand S, Muheim F, Hatzinger M, Holsboer-Trachsler E. Modafinil reduces microsleep during partial sleep deprivation in depressed patients. Journal of psychiatric research. 2010;44:853-864.
1607.	Beckmann N, Sharma D, Gulbins E, KA B, Edelmann B. Inhibition of acid sphingomyelinase by tricyclic antidepressants and analogons. Frontiers in physiology. 2014.
1608.	Beer K. Cost effectiveness of botulinum toxins for the treatment of depression: Preliminary observations. Journal of drugs in dermatology. 2010;9:27-30.
1609.	Begre S, Traber M, Gerber M, R VK. Physician Speciality and Pain Reduction in Patients With Depressive Symptoms Under Treatment With Venlafaxine. European psychiatry. 2010;25:455-460.
1610.	Behnke K, GS J, H-J G, Gruenwald J. Hypericum perforatum versus fluoxetine in the treatment of mild to moderate depression. Advances in therapy. 2002;19:43-52.
1611.	Behnke K, Sogaard J, Martin S, et al. Mirtazapine orally disintegrating tablet versus sertraline: a prospective onset of action study.[Erratum appears in J Clin Psychopharmacol. 2003 Dec;23(6):682]. Journal of clinical psychopharmacology. 2003;23:358-364.
1612.	Belicard-Pernot C, Manckoundia P, Ponavoy E, Rouaud O, Pfitzenmeyer P. Antidepressant use in demented elderly subjects: Current data. [French]. Revue De Medecine Interne. 2009;30:947-954.
1613.	Bell C, Wilson S, Rich A, Bailey J, Nutt D. Effects on sleep architecture of pindolol, paroxetine and their combination in healthy volunteers. Psychopharmacology. 2003;166:102-110.
1614.	Bellani M, Dusi N, P-H Y, JC S, Brambilla P. The effects of antidepressants on human brain as detected by imaging studies. Focus on major depression. Progress in neuro-psychopharmacology & biological psychiatry. 2011;35:1544-1552.
1615.	Bellantuono C, Migliarese G, Gentile S. Serotonin reuptake inhibitors in pregnancy and the risk of major malformations: A systematic review. Human psychopharmacology. 2007;22:121-128.
1616.	Bellantuono C, Nicoli M, Imperadore G, Vampini C. Quetiapine in Bipolar Disorder: A systematic review of the international studies. [Italian]. Rivista di psichiatria. 2006;41:1-9.
1617.	Bellantuono C, Rizzo R, Vampini C. Guidelines for drug treatment of depression in primary care. [Italian]. Rivista di psichiatria. 1999;34:117-125.
1618.	Belleville G, CM M. Hypnotic Discontinuation in Chronic Insomnia: Impact of Psychological Distress, Readiness to Change, and Self-Efficacy. Health psychology. 2008;27:239-248.
1619.	Belli H, Belli S, MF O, Ural C. Psychopathological dimensions of tinnitus and psychopharmacologic approaches in its treatment. General hospital psychiatry. 2012;34:282-289.
1620.	Bellini M, Merli M. Current drug treatment of patients with bulimia nervosa and binge-eating disorder: Selective serotonin reuptake inhibitors versus mood stabilizers. International journal of psychiatry in clinical practice. 2004;8:235-243.
1621.	Bellino S, Bozzatello P, Blandamura A, Bogetto F. Antidepressants in the treatment of borderline personality disorder: A review of literature data. [Italian]. Italian Journal of Psychopathology. 2009;15:163-176.
1622.	Bellino S, Bozzatello P, Bogetto F. Combined treatment of borderline personality disorder with interpersonal psychotherapy and pharmacotherapy: Predictors of response. Psychiatry research. 2015;226:284-288.
1623.	Bellino S, Bozzatello P, Brignolo E, Bogetto F. New antipsychotics in treatment of mood instability and cognitive perceptual symptoms in borderline personality disorder. Current Psychopharmacology. 2012;1:86-96.
1624.	Bellino S, Bozzatello P, Brignolo E, Brunetti C, Bogetto F. Omega-3 fatty acids supplementation in psychiatric disorders: A systematic review. Current Psychopharmacology. 2012;1:353-364.
1625.	Bellino S, Paradiso E, Bogetto F. Efficacy and Tolerability of Aripiprazole Augmentation in Sertraline-Resistant Patients With Borderline Personality Disorder. Psychiatry research. 2008;161:206-212.
1626.	Bellino S, Paradiso E, Bogetto F. Efficacy and Tolerability of Pharmacotherapies for Borderline Personality Disorder. CNS drugs. 2008;22:671-692.
1627.	Bellino S, Paradiso E, Bozzatello P, Bogetto F. Efficacy and Tolerability of Duloxetine in the Treatment of Patients With Borderline Personality Disorder: a Pilot Study. Journal of psychopharmacology (Oxford, England). 2010;24:333-339.
1628.	Bellino S, Rinaldi C, Bogetto F. Adaptation of interpersonal psychotherapy to borderline personality disorder: a comparison of combined therapy and single pharmacotherapy. Canadian journal of psychiatry. Revue canadienne de psychiatrie. 2010;55:74-81.
1629.	Bellino S, Rinaldi C, Bozzatello P, Bogetto F. Recent approaches to pharmacotherapy of personality disorders. Neuropsychiatry. 2011;1:259-273.
1630.	Bellino S, Rinaldi C, Bozzatello P, Bogetto F. Pharmacotherapy of borderline personality disorder: A systematic review. Current medicinal chemistry. 2011;18:3322-3329.
1631.	Bellino S, Zizza M, R DL, et al. Combined therapy of major depressive disorder: A critical review. [Italian]. Italian Journal of Psychopathology. 2002;8:401-416.
1632.	Bellino S, Zizza M, Rinaldi C, Bogetto F. Combined Treatment of Major Depression in Patients With Borderline Personality Disorder: a Comparison With Pharmacotherapy. Canadian journal of psychiatry. Revue canadienne de psychiatrie. 2006;51:453-460.
1633.	Belmaker RH. Modafinil add-on in the treatment of bipolar depression. American journal of psychiatry. 2007;164:1143-1145.
1634.	Ben B, E LS, T MR, A KM, R JP. Low red cell folate levels are associated with poor response to nortriptyline in major depression. Acta neuropsychiatrica. 2007;19:204-207.
1635.	Benazzi F. Fluoxetine and olanzapine for resistant depression. American journal of psychiatry. 2002;159:155-156.
1636.	Benazzi F. Bipolar II disorder: Epidemiology, diagnosis and management. CNS drugs. 2007;21:727-740.
1637.	Benazzi F, Healy D. Do SSRIs cause suicide? [2] (multiple letters). Psychotherapy and psychosomatics. 2003;72:358-360.
1638.	Bendjenana G. Mirtazapine (Remeron) in the treatment of severe depression. [French]. Encephale. 1992;18:422.
1639.	Bendtsen L, Jensen R, Olesen J. A Non-Selective (Amitriptyline), but Not a Selective (Citalopram), Serotonin Reuptake Inhibitor Is Effective in the Prophylactic Treatment of Chronic Tension-Type Headache. Journal of neurology, neurosurgery, and psychiatry. 1996;61:285-290.
1640.	Benedetti F. Mechanisms of placebo and placebo-related effects across diseases and treatments. Annual review of pharmacology and toxicology. 2008;48:33-60.
1641.	Benedetti F, Barbini B, Lucca A, Campori E, Colombo C, Smeraldi E. Sleep deprivation hastens the antidepressant action of fluoxetine. European archives of psychiatry and clinical neuroscience. 1997;247:100-103.
1642.	Benedetti F, Bernasconi A, Pontiggia A. Depression and neurological disorders. Current opinion in psychiatry. 2006;19:14-18.
1643.	Benedetti F, Carlino E, Pollo A. How placebos change the Patient's brain. Neuropsychopharmacology. 2011;36:339-354.
1644.	Benedetti F, HS M, TD W, CS S, J-K Z. Neurobiological mechanisms of the placebo effect. Journal of neuroscience. 2005;25:10390-10402.
1645.	Benedetto V. Combined fluoxetine with cognitive-behavioral therapy vs. monotherapy in the treatment of adolescents with major depressive disorder. Directions in Psychiatry. 2007;27:73-82.
1646.	Benedetto V. Treatment of adolescent depression: what we have come to know. [Review] [16 refs]. Depression and anxiety. 2009;26:393-395.
1647.	Benedetto V. Combined cognitive-behavioural therapy and pharmacotherapy for adolescent depression: Does it improve outcomes compared with monotherapy? [References]. CNS drugs. 2009;23:271-280.
1648.	Long-term outcome of adolescent depression initially resistant to selective serotonin reuptake inhibitor treatment: A follow-up study of the TORDIA Sample, Journal of clinical psychiatry(2011).
1649.	Benedetto V, I SR, B PC, et al. Hyperforin Plasma Level as a Marker of Treatment Adherence in the National Institutes of Health Hypericum Depression Trial. Journal of clinical psychopharmacology. 2005;25:243-249.
1650.	Research knowledge among the participants in the treatment for adolescents with depression study (TADS), Journal of the American Academy of Child and Adolescent Psychiatry(2007).
1651.	Benedict A, Arellano J, E DC, Baird J. Economic evaluation of duloxetine versus serotonin selective reuptake inhibitors and venlafaxine XR in treating major depressive disorder in Scotland. Journal of affective disorders. 2010;120:94-104.
1652.	Benedict A, Naci H, Fahrbach K, et al. Comparative effectiveness of antidepressants (AD) in the treatment of the elderly with major depressive disorder (MDD): A mixed treatment comparison and meta-regression analysis. Value in health. 2010;Conference:A245.
1653.	Bengi Y, Cengiz A, Asli S, Semra A, Saygin ES, Selcuk K. A comparison of the efficacy and tolerability of reboxetine and sertraline versus venlafaxine in major depressive disorder: A randomized, open-labeled clinical trial. Progress in neuro-psychopharmacology & biological psychiatry. 2006;30:1271-1276.
1654.	Benjamas P, Theo V, Melanie B, Stephen L. Cost-effectiveness analysis for antidepressants and cognitive behavioral therapy for major depression in Thailand. Value in health. 2012;15:S3-S8.
1655.	Benjamin B-O, Thomas E, Adrienne E, et al. Paroxetine and congenital malformations: meta-Analysis and consideration of potential confounding factors. [Review] [39 refs]. Clinical Therapeutics: The International Peer-Reviewed Journal of Drug Therapy. 2007;29:918-926.
1656.	Benjamin S, PM D. Review of the Use of Mirtazapine in the Treatment of Depression. Expert opinion on pharmacotherapy. 2011;12:1623-1632.
1657.	Benjelloun G, Pelissolo A. Premenstrual dysphoric disorder: Diagnostic and pharmacological treatment. [French]. Annales medico-psychologiques. 2003;161:351-358.
1658.	Benkelfat C, MF P, Leouffre P, Gay C, Loo H. Dexamethasone suppression test and the response to antidepressant depending on their central monoaminergic action in major depression. Canadian journal of psychiatry. Revue canadienne de psychiatrie. 1987;32:175-178.
1659.	Benkert O, Armin S, Wetzel H, Staab HJ, Meister W, Philipp M. Dose escalation vs. continued doses of paroxetine and maprotiline: A prospective study in depressed out-patients with inadequate treatment response. Acta psychiatrica Scandinavica. 1997;95:288-296.
1660.	Benkert O, Grunder G, Wetzel H. Is There an Advantage to Venlafaxine in Comparison With Other Antidepressants? Human Psychopharmacology-Clinical and Experimental. 1997;12:53-64.
1661.	Benkert O, Muller M, Szegedi A. An overview of the clinical efficacy of mirtazapine. Human psychopharmacology. 2002;17:S23-S26.
1662.	Benkert O, Szegedi A, Kohnen R. Mirtazapine Compared With Paroxetine in Major Depression. Journal of clinical psychiatry. 2000;61:656-663.
1663.	Benkert O, Szegedi A, Philipp M, et al. Mirtazapine Orally Disintegrating Tablets Versus Venlafaxine Extended Release - a Double-Blind, Randomized Multicenter Trial Comparing the Onset of Antidepressant Response in Patients With Major Depressive Disorder. Journal of clinical psychopharmacology. 2006;26:75-78.
1664.	Bennabi D, Nicolier M, Monnin J, et al. Pilot Study of Feasibility of the Effect of Treatment With Tdcs in Patients Suffering From Treatment-Resistant Depression Treated With Escitalopram. Clinical neurophysiology. 2015;126:1185-1189.
1665.	Bennett R. The Fibromyalgia Impact Questionnaire (FIQ): A review of its development, current version, operating characteristics and uses. Clinical and experimental rheumatology. 2005;23:S154-S162.
1666.	Bennett R, IJ R, Choy E, et al. Evaluation of Patient-Rated Stiffness Associated With Fibromyalgia: a Post-Hoc Analysis of 4 Pooled, Randomized Clinical Trials of Duloxetine. Clinical therapeutics. 2012;34:824-837.
1667.	Bent-Hansen J, Lunde M, Klysner R, et al. The Validity of the Depression Rating Scales in Discriminating between Citalopram and Placebo in Depression Recurrence in the Maintenance Therapy of Elderly Unipolar Patients with Major Depression. Pharmacopsychiatry. 2003;36:313-316.
1668.	Benton T, Blume J, Dube B. Treatment considerations for psychiatric syndromes associated with HIV infection. HIV therapy. 2010;4:231-245.
1669.	Benton T, Staab J, DL E. Medical co-morbidity in depressive disorders. Annals of clinical psychiatry. 2007;19:289-303.
1670.	Benvenuti A, Rucci P, Calugi S, GB C, Miniati M, Frank E. Relationship of residual mood and panic-agoraphobic spectrum phenomenology to quality of life and functional impairment in patients with major depression. International clinical psychopharmacology. 2010;25:68-74.
1671.	Benvenuti A, Rucci P, Miniati M, et al. Treatment-emergent mania/hypomania in unipolar patients. Bipolar disorders. 2008;10:726-732.
1672.	Benvenuto A, Battan B, MC P, Curatolo P. Pharmacotherapy of autism spectrum disorders. Brain & development. 2013;35:119-127.
1673.	Benyamina A, Lecacheux M, Blecha L, Reynaud M, Lukasiewicz M. Pharmacotherapy and psychotherapy in cannabis withdrawal and dependence. Expert review of neurotherapeutics. 2008;8:479-491.
1674.	Benyamina A, Samalin L. Atypical antipsychotic-induced mania/hypomania: A review of recent case reports and clinical studies. International journal of psychiatry in clinical practice. 2012;16:2-7.
1675.	Berend T, Hein vH. Treatment of mild depression in elderly patients. JAMA: Journal of the American Medical Association. 2000;284:2993-2994.
1676.	Berg C. Bupropion also approved as antidepressant. [German]. Pharmazeutische Zeitung. 2007;152:32.
1677.	Berg D, Supprian T, Hofmann E, et al. Depression in Parkinson's disease: Brainstem midline alteration on transcranial sonography and magnetic resonance imaging. Journal of neurology. 1999;246:1186-1193.
1678.	Bergemann N. Antidepressant use during pregnancy. [German]. Journal fur Neurologie, Neurochirurgie und Psychiatrie. 2009;10:41-47.
1679.	Discontinuation of antidepressants in people with dementia and neuropsychiatric symptoms (DESEP study): double blind, randomised, parallel group, placebo controlled trial, BMJ (Clinical research ed.)(2012).
1680.	Bergh S, Selbaek G, Engedal K. Discontinuation of Antidepressants in People With Dementia and Neuropsychiatric Symptoms (Desep Study): Double Blind, Randomised, Parallel Group, Placebo Controlled Trial. British medical journal. 2012;344.
1681.	Discontinuation of antidepressants in people with dementia and neuropsychiatric symptoms (DESEP study): Double blind, randomised, parallel group, placebo controlled trial, BMJ (Online)(7851).
1682.	Berglund M, Thelander S, Salaspuro M, Franck J, Andreasson S, Ojehagen A. Treatment of Alcohol Abuse: An Evidence-Based Review. Alcoholism, clinical and experimental research. 2003;27:1645-1656.
1683.	Bergman J, Miodownik C, Palatnik A, Lerner V. Efficacy of Bupropion Xr in Treatment-Resistant Elderly Patients: a Case Series Study. Clinical neuropharmacology. 2011;34:17-20.
1684.	Berhan A, Barker A. Vortioxetine in the treatment of adult patients with major depressive disorder: A meta-analysis of randomized double-blind controlled trials. BMC psychiatry. 2014.
1685.	Berk M. Selective Serotonin Reuptake Inhibitors in Mixed Anxiety - Depression. International clinical psychopharmacology. 2000;15:S41-S45.
1686.	Berk M. Understanding patient needs in the acute setting. European neuropsychopharmacology. 2009;Conference:S711-S712.
1687.	Berk M, AD dP, Birkett M, Richardt D. An open-label study of duloxetine hydrochloride, a mixed serotonin and noradrenaline reuptake inhibitor, in patients with DSM-III-R major depressive disorder. Lilly Duloxetine Depression Study Group. International clinical psychopharmacology. 1997;12:137-140.
1688.	Berk M, Brnabic A, Dodd S, et al. Does Stage of Illness Impact Treatment Response in Bipolar Disorder? Empirical Treatment Data and Their Implication for the Staging Model and Early Intervention. Bipolar disorders. 2011;13:87-98.
1689.	Berk M, Dodd S. Efficacy of atypical antipsychotics in bipolar disorder. Drugs. 2005;65:257-269.
1690.	Berk M, Dodd S, Kauer-Sant'Anna M, et al. Dopamine dysregulation syndrome: Implications for a dopamine hypothesis of bipolar disorder. Acta psychiatrica Scandinavica. 2007;116:41-49.
1691.	Berk M, Hallam K, Lucas N, et al. Health-related quality of life and functioning in bipolar disorder: The impact of pharmacotherapy. Expert review of pharmacoeconomics & outcomes research. 2006;6:509-523.
1692.	Berk M, Ichim C, Brook S. Efficacy of Mirtazapine Add on Therapy to Haloperidol in the Treatment of the Negative Symptoms of Schizophrenia: a Double-Blind Randomized Placebo-Controlled Study. International clinical psychopharmacology. 2001;16:87-92.
1693.	Berk M, Jeavons S, OM D, et al. Nail-biting stuff? The effect of N-acetyl cysteine on nail-biting. CNS spectrums. 2009;14:357-360.
1694.	Berk M, Kapczinski F, AC A, et al. Pathways underlying neuroprogression in bipolar disorder: Focus on inflammation, oxidative stress and neurotrophic factors. Neuroscience and biobehavioral reviews. 2011;35:804-817.
1695.	Berlanga C, Heinze G, Torres M, Apiquian R, Caballero A. Personality and clinical predictors of recurrence of depression. Psychiatric services (Washington, D.C.). 1999;50:376-380.
1696.	Berlin I, Lavergne F. Early predictors of two month response with mianserin and selective serotonin reuptake inhibitors and influence of definition of outcome on prediction. European psychiatry. 1998;13:138-142.
1697.	Berlin I, LS C. Pre-Cessation Depressive Mood Predicts Failure to Quit Smoking: the Role of Coping and Personality Traits. Addiction (Abingdon, England). 2006;101:1814-1821.
1698.	Berman J. Clinical development of dietary supplements: The perils of starting at phase III. Fitoterapia. 2011;82:80-84.
1699.	Bernal-Pacheco O, HH F. Apathy in Parkinson's Disease. Parkinson's Disease and Nonmotor Dysfunction. 2013;Current Cl:119-129.
1700.	Berney A, Nishikawa M, Benkelfat C, Debonnel G, Gobbi G, Diksic M. An Index of 5-Ht Synthesis Changes During Early Antidepressant Treatment: Alpha-[C-11]Methyl-L-Tryptophan Pet Study. Neurochemistry international. 2008;52:701-708.
1701.	Berney P. Dose-response relationship of recent antidepressants in the short-term treatment of depression. Dialogues in clinical neuroscience. 2005;7:249-262.
1702.	Bernik M, TPA S, Gandarela L. Fibromyalgia Comorbid With Anxiety Disorders and Depression: Combined Medical and Psychological Treatment. Current pain and headache reports. 2013;17.
1703.	Bersani G, Rapisarda V, Ciani N, Bertolino A, Sorge G. A double-blind comparative study of sertraline and amitriptyline in outpatients with major depressive episodes. Human Psychopharmacology: Clinical and Experimental. 1994;9:63-68.
1704.	Berthold-Losleben M, Heitmann S, Himmerich H. Anti-inflammatory drugs in psychiatry. Inflammation and Allergy - Drug Targets. 2009;8:266-276.
1705.	Berthold-Losleben M, Himmerich H. The TNF-alpha system: Functional aspects in depression, narcolepsy and psychopharmacology. Current neuropharmacology. 2008;6:193-202.
1706.	Berti C, DP D, NR S, TG D. Sertraline in the treatment of depressive disorders with associated anxiety. Journal of Serotonin Research. 1995;2:151-170.
1707.	Bertsche T, Schulz M. Drug profile: Pure escitalopram. [German]. Pharmazeutische Zeitung. 2004;149:34-38.
1708.	Bertschy G, Ragama-Pardos E, Muscionico M, et al. Trazodone Addition for Insomnia in Venlafaxine-Treated, Depressed Inpatients: a Semi-Naturalistic Study. Pharmacological research. 2005;51:79-84.
1709.	Bertschy G, Ragama-Pardos E, Muscionico M, et al. Trazodone Addition for Insomnia in Venlafaxine-Treated, Depressed Inpatients: a Semi-Naturalistic Study. Pharmacological research. 2005;51:79-84.
1710.	Besancon G, Cousin R, Guitton B, Lavergne F. Mianserin versus fluoxetine in a double blind trial depressed out-patients. [French]. Encephale. 1993;19:341-345.
1711.	Besancon G, Cousin R, Guitton B, Lavergne F. [Double-blind study of mianserin and fluoxetine in ambulatory therapy of depressed patients]. [French]. L'Enc�phale. 1993;19:341-345.
1712.	Besancon G, Cousin R, Guitton B, Lavergne F. A double-blind trial comparing mianserin and fluoxetine in the treatment of outpatients with depression. [French]. L'Encephale: Revue de psychiatrie clinique biologique et therapeutique. 1993;19:341-345.
1713.	Besiroglu L, Cetinkaya N, Selvi Y, Atli A. Effects of Selective Serotonin Reuptake Inhibitors on Thought-Action Fusion, Metacognitions, and Thought Suppression in Obsessive-Compulsive Disorder. Comprehensive psychiatry. 2011;52:556-561.
1714.	Besnier N, Casse-Perrot C, Jouve E, et al. Effects of Paroxetine on Emotional Functioning and Treatment Awareness: a 4-Week Randomized Placebo-Controlled Study in Healthy Clinicians. Psychopharmacology. 2010;207:619-629.
1715.	Bessel A, D VK. The psychobiology and psychopharmacology of PTSD. Human psychopharmacology. 2001;16:S49-S64.
1716.	Bet P, Kok R. Withdrawal symptoms with paroxetin. [Dutch]. Pharmaceutisch weekblad. 1998;133:1312-1316.
1717.	Bethoux F. Gait disorders in multiple sclerosis. CONTINUUM Lifelong Learning in Neurology. 2013;19:1007-1022.
1718.	Betry C, AL P, Etievant A, Ebert B, Sanchez C, Haddjeri N. The Rapid Recovery of 5-Ht Cell Firing Induced by the Antidepressant Vortioxetine Involves 5-Ht3 Receptor Antagonism. International journal of neuropsychopharmacology. 2013;16:1115-1127.
1719.	Betry C, Etievant A, Pehrson A, Sanchez C, Haddjeri N. Effect of the Multimodal Acting Antidepressant Vortioxetine on Rat Hippocampal Plasticity and Recognition Memory. Progress in neuro-psychopharmacology & biological psychiatry. 2015;58:38-46.
1720.	Bettencourt C, Lima M. Machado-Joseph disease: From first descriptions to new perspectives. Orphanet journal of rare diseases. 2011.
1721.	Bettina W-H, Jurgen K, Daniel K, et al. Resistin and adiponectin in major depression: The association with free cortisol and effects of antidepressant treatment. Journal of psychiatric research. 2007;41:344-350.
1722.	Bettina W-H, Maria G, Florian L, Isabella H, Michael D. Improved insulin sensitivity in 80 nondiabetic patients with MDD after clinical remission in a double-blind, randomized trial of amitriptyline and paroxetine. Journal of clinical psychiatry. 2006;67:1856-1861.
1723.	Bettocchi C, Verze P, Palumbo F, Arcaniolo D, Mirone V. Ejaculatory disorders: Pathophysiology and management. Nature clinical practice. Urology. 2008;5:93-103.
1724.	Beumont P, Hay P, Beumont R. Summary Australian and New Zealand clinical practice guideline for the management of anorexia nervosa (2003). Australasian psychiatry. 2003;11:129-133.
1725.	Beutler M, Hartmann K, Kuhn M, Gartmann J. Arthralgias and omeprazole [1]. British medical journal. 1994;309:1620.
1726.	Bevan E, Paton C. What evidence there is for the drug treatment of Huntington's disease. Pharmaceutical journal. 2006;277:641-642.
1727.	Beverley B. Memory performance of younger adult outpatients with major depressive disorder before and after antidepressant treatment. Dissertation Abstracts International: Section B: The Sciences and Engineering. 2010;70:5807.
1728.	Beyazyuz M, Albayrak Y, OB E, Albayrak N, Beyazyuz E. Relationship Between Ssris and Metabolic Syndrome Abnormalities in Patients With Generalized Anxiety Disorder: a Prospective Study. Psychiatry investigation. 2013;10:148-154.
1729.	Beyenburg S, Schmidt D. Comorbidity and epilepsy. [German]. Nervenheilkunde. 2004;23:21-30.
1730.	Bezchlibnyk-Butler K, Aleksic I, SH K. Citalopram--a review of pharmacological and clinical effects. [Review] [77 refs]. Journal of psychiatry & neuroscience. 2000;25:241-254.
1731.	BF Y, LE F, SA R. Management of the behavioral manifestations of dementia. Archives of internal medicine. 1995;155:250-260.
1732.	BFS G, Crowe T, Meyer B, et al. Fish oil supplementation in the treatment of major depression: A randomised double-blind placebo-controlled trial. Progress in neuro-psychopharmacology & biological psychiatry. 2007;31:1393-1396.
1733.	BG A, JA C, MW J. Venlafaxine and nefazodone, two pharmacologically distinct antidepressants. [Review] [91 refs]. Pharmacotherapy:The Journal of Human Pharmacology & Drug Therapy. 1997;17:511-530.
1734.	BG B, Machado M, AV R, TR E. Evidence-Based Review of Clinical Outcomes of Guideline-Recommended Pharmacotherapies for Generalized Anxiety Disorder. Canadian journal of psychiatry. Revue canadienne de psychiatrie. 2012;57:470-478.
1735.	BG P. Discontinuation symptoms and SSRIs. Journal of clinical psychiatry. 1998;59:535-537.
1736.	BG P. Citalopram: A comprehensive review. Expert opinion on pharmacotherapy. 2001;2:681-698.
1737.	BG P, BH M, Rosen J, et al. A double-blind comparison of citalopram and risperidone for the treatment of behavioral and psychotic symptoms associated with dementia. American journal of geriatric psychiatry. 2007;15:942-952.
1738.	BG P, RE F, BH M, et al. Allelic variation in the serotonin transporter promoter affects onset of paroxetine treatment response in late-life depression. Neuropsychopharmacology. 2000;23:587-590.
1739.	BH G, Gitlin M. New Antidepressants and the Treatment of Depression. Journal of family practice. 1994;38:49-57.
1740.	BH H, JA H, Rasmussen A, J FH, NL TA, Birket-Smith M. Effects of escitalopram in prevention of depression in patients with acute coronary syndrome (DECARD): Randomised controlled trial. Journal of psychosomatic research. 2010;Conference:630.
1741.	Rationale, design and methodology of a double-blind, randomized, placebo-controlled study of escitalopram in prevention of Depression in Acute Coronary Syndrome (DECARD), Trials [Electronic Resource](2009).
1742.	Rationale, design and methodology of a double-blind, randomized, placebo-controlled study of escitalopram in prevention of Depression in Acute Coronary Syndrome (DECARD), Trials(2009).
1743.	BH H, JA H, Rasmussen A, JF H, Birket-Smith M. Comparison of participants and non-participants in a randomized study of prevention of depression in patients with acute coronary syndrome. Nordic journal of psychiatry. 2011;65:22-25.
1744.	BH H, JA H, Rasmussen A, JF H, NLT A, Birket-Smith M. Escitalopram prevents depression in patients with acute coronary syndrome (DECARD): A randomized controlled trial. European journal of cardiovascular prevention and rehabilitation. 2010;Conference:S33.
1745.	BH M. Challenges of the treatment of neuropsychiatric symptoms associated with dementia. American journal of geriatric psychiatry. 2014;22:317-320.
1746.	BH M, BG P. Treatment-Resistant Depression in Late Life. Journal of geriatric psychiatry and neurology. 1998;11:186-193.
1747.	BH M, DM B, Ismail Z, Rabheru K, MJ R. A systematic approach to pharmacotherapy for geriatric major depression. Clinics in geriatric medicine. 2014;30:517-534.
1748.	BH M, RA S, Rosen J, et al. A Double-Blind Randomized Comparison of Nortriptyline Plus Perphenazine Versus Nortriptyline Plus Placebo in the Treatment of Psychotic Depression in Late Life. Journal of clinical psychiatry. 2001;62:597-604.
1749.	BH N, Cheu J, Hill N, et al. Single-Blind, Placebo Phase-in Trial of Two Escalating Doses of Selegiline in the Chronic Fatigue Syndrome. Neuropsychobiology. 1998;37:150-154.
1750.	Bhagwagar Z, GM G. The role of lithium in the treatment of bipolar depression. Clinical neuroscience research. 2002;2:222-227.
1751.	Bhagwagar Z, GM G. Lamotrigine in the treatment of bipolar disorder. Expert opinion on pharmacotherapy. 2005;6:1401-1408.
1752.	Bhagwagar Z, GM G. Bipolar disorder: the neglected psychosis. Psychiatry. 2007;6:389-392.
1753.	Bhagwagar Z, PJ C, GM G, CJ H. Normalization of Enhanced Fear Recognition by Acute Ssri Treatment in Subjects With a Previous History of Depression. American journal of psychiatry. 2004;161:166-168.
1754.	Bhagwagar Z, Whale R, PJ C. State and trait abnormalities in serotonin function in major depression. British journal of psychiatry. 2002;180:24-28.
1755.	Bhana N, CM P. Olanzapine - a Review of Its Use in the Treatment of Bipolar I Disorder. CNS drugs. 2001;15:871-904.
1756.	Bhansali P, Dunning J, SE S, David L, Schmauss C. Early life stress alters adult serotonin 2C receptor pre-mRNA editing and expression of the alpha subunit of the heterotrimeric G-protein G q. Journal of neuroscience. 2007;27:1467-1473.
1757.	Bhargava J, ZY K. Comparative evaluation of the effcacy and side effects of imipramine, sertraline and an ayurvedic formulation in patients of depression. Journal of Clinical and Diagnostic Research. 2012;6:220-225.
1758.	Bhat A, AA ES. Management of narcolepsy. Expert opinion on pharmacotherapy. 2008;9:1721-1733.
1759.	Bhatara V, MG A, Warhol P, JM M, Bhatara A. Coexistent hypothyroidism, psychosis, and severe obsessions in an adolescent: A 10-year follow-up. Journal of child and adolescent psychopharmacology. 2004;14:315-323.
1760.	Bhattacharjee S, Bhattacharya R, GA K, Sambamoorthi U. Antidepressant Use and New-Onset Diabetes: a Systematic Review and Meta-Analysis. Diabetes/metabolism research and reviews. 2013;29:273-284.
1761.	Bhattacharya R. Urn-based response adaptive procedures and optimality. Drug information journal. 2008;42:441-448.
1762.	Bhaumik S, Duggirala C, Bee J, Wildgust H. Economic implications of the use of antidepressants in adults with learning disabilities suffering from affective disorders. Human Psychopharmacology: Clinical and Experimental. 1997;12:47-51.
1763.	Bhidayasiri R, DD T. Therapeutic strategies for nonmotor symptoms in early Parkinson's disease: The case for a higher priority and stronger evidence. Parkinsonism & related disorders. 2012;18:S110-S113.
1764.	Bhuvaneswar C, Spiegel D. An eye for an I: A 35-year-old woman with fluctuating oculomotor deficits and dissociative identity disorder. International journal of clinical and experimental hypnosis. 2013;61:351-370.
1765.	BI G, Diamantouros A, Schaffer A, CA N. Pharmacotherapy of Alcoholism in Patients With Co-Morbid Psychiatric Disorders. Drugs. 2006;66:1229-1237.
1766.	Substance Use and the Treatment of Resistant Depression in Adolescents, Journal of the American Academy of Child and Adolescent Psychiatry(2009).
1767.	BI Y, RJ K, JD F, Hwang S, Mintz J. Antidepressants and Suicidal Behaviour in Unipolar Depression. Acta psychiatrica Scandinavica. 2004;110:452-458.
1768.	BI Y, RJ K, JD F, Hwang S, Mintz J. Antidepressants and Suicidal Behaviour in Unipolar Depression. Acta psychiatrica Scandinavica. 2004;110:452-458.
1769.	Bidzan L, AR M, Jacobsen P, MJ Y, DV S. Vortioxetine (Lu Aa21004) in Generalized Anxiety Disorder: Results of an 8-Week, Multinational, Randomized, Double-Blind, Placebo-Controlled Clinical Trial. European neuropsychopharmacology. 2012;22:847-857.
1770.	Biederman J, Mick E, Spencer T, Surman C, SV F. Is Response to OROS-Methylphenidate Treatment Moderated by Treatment with Antidepressants or Psychiatric Comorbidity? A Secondary Analysis from a Large Randomized Double Blind Study of Adults with ADHD. CNS neuroscience & therapeutics. 2012;18:126-132.
1771.	Biederman J, TJ S. Psychopharmacology of adults with attention-deficit/hyperactivity disorder. Primary psychiatry. 2004;11:57-62.
1772.	Biederman J, TJ S. Psychopharmacological Interventions. Child and adolescent psychiatric clinics of North America. 2008;17:439-458.
1773.	Biglia N, Torta R, Roagna R, et al. Evaluation of Low-Dose Venlafaxine Hydrochloride for the Therapy of Hot Flushes in Breast Cancer Survivors. Maturitas. 2005;52:78-85.
1774.	Bignamini A, Rapisarda V. A double-blind multicentre study of paroxetine and amitriptyline in depressed outpatients. Italian Paroxetine Study Group. International clinical psychopharmacology. 1992;6 Suppl 4:37-41.
1775.	Disease-modifying therapies in frontotemporal lobar degeneration, Current medicinal chemistry(2012).
1776.	Bijl D. Escitalopram (Cipralex and Lexapro) for the treatment of depression. [Dutch]. Geneesmiddelenbulletin. 2004;38:89-90.
1777.	Bijl D. Agomelatine (Valdoxan), treatment for depression. [Dutch]. Geneesmiddelenbulletin. 2010;44:42-44.
1778.	Bijl D. Antidepressants: Efficacy and severity of depression. [Dutch]. Geneesmiddelenbulletin. 2010;44:46-47.
1779.	Bijl D, HWJ VM, ATF B, M DH, W VT. A randomized controlled trial to improve the recognition, diagnosis and treatment of major depression in elderly people in general practice: Design, first results and feasibility of the West Friesland Study. Primary Care Psychiatry. 2003;8:135-140.
1780.	Bildik T, NB O, Kose S, SK C. Effectiveness and tolerability of aripiprazole in a real-world outpatient population of youth. Klinik Psikofarmakoloji Bulteni. 2012;22:225-234.
1781.	Bildik T, NB O, Kucukkose M, UA A. Aripiprazole use in children and adolescents: A case series. [Turkish]. Klinik Psikofarmakoloji Bulteni. 2010;20:84-93.
1782.	Bilici S, Yigit O, Taskin U, AP G, ED Y. Medium-Term Results of Combined Treatment With Transcranial Magnetic Stimulation and Antidepressant Drug for Chronic Tinnitus. European archives of oto-rhino-laryngology. 2015;272:337-343.
1783.	Bill D, Serdar D. Optimizing antidepressant treatment: Efficacy and tolerability. International clinical psychopharmacology. 2002;17:S13-S24.
1784.	Biller-Andorno N. The use of the placebo effect in clinical medicine - Ethical blunder or ethical imperative? Science and engineering ethics. 2004;10:43-50.
1785.	Billiard M. Narcolepsy: Current treatment options and future approaches. Neuropsychiatric disease and treatment. 2008;4:557-566.
1786.	Billig N. Management of agitation in nursing home patients: Treatment options. Drugs & aging. 1996;9:93-100.
1787.	Bilodeau M, Simon T, MH B, et al. Duloxetine in Adults With Adhd: a Randomized, Placebo-Controlled Pilot Study. Journal of attention disorders. 2014;18:169-175.
1788.	Binder E, Nemeroff C, Schatzberg A, et al. Interaction of pimpamperone augmentation of citalopram and genetic variables in the prediction of antidepressant response. Neuropsychopharmacology. 2010;Conference:S383-S384.
1789.	Bingham K, Whyte E, BS M, et al. The relationships between vascular risk, cognition and outcome in late-life psychotic depression. American journal of geriatric psychiatry. 2015;Conference:S102-S103.
1790.	Biondi M, Picardi A. Increased probability of remaining in remission from panic disorder with agoraphobia after drug treatment in patients who received concurrent cognitive- behavioural therapy: A follow-up study. Psychotherapy and psychosomatics. 2003;72:34-42.
1791.	Bird H, Broggini M. Paroxetine versus amitriptyline for treatment of depression associated with rheumatoid arthritis: A randomized, double blind, parallel group study. Journal of rheumatology. 2000;27:2791-2797.
1792.	Biringer E, Rongve A, Lund A. A review of modern antidepressants' effects on neurocognitive function. Current psychiatry reviews. 2009;5:164-174.
1793.	Birkenhager TK, W vdBW, Mulder PG, Bruijn JA, Moleman P. Comparison of two treatment strategies in inpatients with a depressive disorder: A double-blind study of imipramine followed by lithium addition versus fluvoxamine followed by lithium addition. [Dutch]. Tijdschrift voor psychiatrie. 2006;48:271-281.
1794.	Birkhauser M. Depression, menopause and estrogens: Is there a correlation? Maturitas. 2002;41:S3-S8.
1795.	Birmaher B. Should we use antidepressant medications for children and adolescents with depressive disorders?. [Review] [48 refs]. Psychopharmacology bulletin. 1998;34:35-39.
1796.	Birmaher B. Improving remission and preventing relapse in youths with major depression. American journal of psychiatry. 2014;171:1031-1033.
1797.	Birmaher B, Brent D. Should we use antidepressants for the treatment of major depressive disorder in children and adolescents? Revista brasileira de psiquiatria (Sao Paulo, Brazil : 1999). 2005;27:89-90.
1798.	Birmaher B, GS W, Ryan N, et al. Fluoxetine for Childhood Anxiety Disorders. Journal of the American Academy of Child and Adolescent Psychiatry. 1994;33:993-999.
1799.	Birmaher B, ND R, DE W, DA B, Kaufman J. Childhood and adolescent depression: a review of the past 10 years. Part II. [Review] [80 refs]. Journal of the American Academy of Child and Adolescent Psychiatry. 1996;35:1575-1583.
1800.	Bishara D, Taylor D. Asenapine monotherapy in the acute treatment of both schizophrenia and bipolar I disorder. Neuropsychiatric disease and treatment. 2009;5:483-490.
1801.	Biswas A. Adaptive designs for binary treatment responses in phase III clinical trials: Controversies and progress. Statistical methods in medical research. 2001;10:353-364.
1802.	Biton V. Pharmacokinetics, toxicology and safety of lamotrigine in epilepsy. Expert opinion on drug metabolism & toxicology. 2006;2:1009-1018.
1803.	Bitter I, Filipovits D, Czobor P. Adverse reactions to duloxetine in depression. [Review]. Expert opinion on drug safety. 2011;10:839-850.
1804.	Bittman B, Emanuele S. Fluoxetine - Side-Effects and Efficacy in a Headache Population. Headache Quarterly-Current Treatment and Research. 1992;3:82-85.
1805.	Bixo M, Allard P, Backstrom T, et al. Binding of [H-3]Paroxetine to Serotonin Uptake Sites and of [H-3]Lysergic Acid Diethylamide to 5-Ht2a Receptors in Platelets From Women With Premenstrual Dysphoric Disorder During Gonadotropin Releasing Hormone Treatment. Psychoneuroendocrinology. 2001;26:551-564.
1806.	Bixquert-Jimenez M, Bixquert-Pla L. Antidepressant therapy in functional gastrointestinal disorders. [Spanish]. Gastroenterologia y hepatologia. 2005;28:485-492.
1807.	BJ C. Are SSRI antidepressants clinically homnogeneous? [25]. Lancet. 1994;344:550.
1808.	BJ C. Sertraline and the Cheshire cat in geriatric depression.[Republished in Am J Psychiatry. 2004 Jun;161(6):1145-6; PMID: 15169734]. American journal of psychiatry. 2004;161:759; author reply 759-761.
1809.	BJ C. Sertraline and the Cheshire cat in geriatric depression.[Republished from Am J Psychiatry. 2004 Apr;161(4):759; author reply 759-61; PMID: 15056533]. American journal of psychiatry. 2004;161:1145-1146.
1810.	BJ C. Citalopram and the Curate's egg in geriatric depression. American journal of psychiatry. 2005;162:1762; author reply 1762-1763.
1811.	BJ C. In reply. JAMA Psychiatry. 2013;70:124-125.
1812.	BJ C. Suicide risk and efficacy of antidepressant drugs. JAMA psychiatry (Chicago, Ill.). 2013;70:123-124.
1813.	BJ C, Kassubek J. Comorbidity of depressive disorders - Part I: Role of axis I and II disorders. [German]. Nervenheilkunde. 2004;23:5-12.
1814.	BJ G, PJ G. Selective Serotonin Reuptake Inhibitors in the Treatment of Affective Disorders - Iii. Tolerability, Safety and Pharmacoeconomics. Journal of psychopharmacology (Oxford, England). 1998;12:S55-S87.
1815.	BJ K, Shannon S. Nutritional aspects of child and adolescent psychopharmacology. Pediatric annals. 2007;36:600-609.
1816.	BJ M, JH K, EC R, RB C. A Double-Blind, Placebo-Controlled Trial of Desipramine for Primary Alcohol Dependence Stratified on the Presence or Absence of Major Depression. Jama-Journal of the American Medical Association. 1996;275:761-767.
1817.	BJ M, JM L, DW I, et al. Prophylactic Antidepressant Treatment in Patients With Hepatitis C on Antiviral Therapy: a Double-Blind, Placebo-Controlled Trial. Psychosomatics. 2010;51:401-408.
1818.	BJ M, KL M, MT S, SA W, LM F, Christian K. An Open Study of the Effects of Sertraline on Adolescent Major Depression. Journal of child and adolescent psychopharmacology. 1996;6:41-51.
1819.	BJ M, RO C, KL B, Friedman L, Cottingham E, Nelson D. Newer antidepressants: Beyond selective serotonin reuptake inhibitor antidepressants. Pediatric clinics of North America. 1998;45:1157-1171.
1820.	BJ P, JJ R, Kappler R, et al. Adjunctive osteopathic manipulative treatment in women with depression: A pilot study. Journal of the American Osteopathic Association. 2001;101:517-523.
1821.	BJ R. Treatment of cocaine dependence and depression. Biological psychiatry. 2004;56:803-809.
1822.	BJ S. Depression: A role for omega-3 fish oils and B vitamins? Evidence-Based Integrative Medicine. 2005;2:229-237.
1823.	BJ T. Pharmacotherapy of school refusal. Behaviour change. 1998;15:98-106.
1824.	BJ T, GA M, AL D, MS G. Cognitive behavioural therapy with or without fluoxetine for school refusal: A randomised controlled trial. Australian and New Zealand journal of psychiatry. 2013;Conference:59.
1825.	BJ T, JC E. Posttraumatic headache in military personnel and veterans of the Iraq and Afghanistan conflicts. Current treatment options in neurology. 2012;14:36-49.
1826.	Bjdh C, DL D. A Review of Antidepressant-Induced Hypomania in Major Depression: Suggestions for Dsm-V. Bipolar disorders. 2004;6:32-42.
1827.	Bjdh C, DL D. A Review of Antidepressant-Induced Hypomania in Major Depression: Suggestions for Dsm-V. Bipolar disorders. 2004;6:32-42.
1828.	Bjerkenstedt L, Flyckt L, K FO, Lingjaerde O. Relationship between clinical effects, serum drug concentration and serotonin uptake inhibition in depressed patients treated with citalopram. A double-blind comparison of three dose levels. European journal of clinical pharmacology. 1985;28:553-557.
1829.	Bjork-Linne A, Borg S, Eriksson E, Velin B. Cost effectiveness of premalex (escitalopram) compared to sertraline for treatment of pmdd (premenstrual dysphoric disorder), based upon the CGI-S. Value in health. 2012;Conference:A539.
1830.	BK B, Haque W, MR R, RMA H. Sexual functioning in depressed outpatients taking mirtazapine. Depression and anxiety. 1999;9:175-179.
1831.	BL F, QC W, ZY L. [Influence of Jieyu Huoxue Decoction on rehabilitation of patients with depression after cerebral infarction]. [Chinese][Erratum appears in Zhong Xi Yi Jie He Xue Bao. 2005 Jan;3(1):34]. Zhong xi yi jie he xue bao [Journal of Chinese integrative medicine]. 2004;2:182-184.
1832.	BL G, BH H, KL W, KS P, JM P. Weight Changes in Postpartum Women With Remitted Depression. Journal of clinical psychiatry. 2005;66:291-293.
1833.	BL G, JL K, Chung J, et al. Impact of PTSD comorbidity on one-year outcomes in a depression trial. Journal of clinical psychology. 2006;62:815-835.
1834.	BL G, MM G. Pharmacological and psychological treatments of pathological skin-picking: A preliminary meta-analysis. Journal of Obsessive-Compulsive and Related Disorders. 2013;2:167-175.
1835.	BL H. Adolescent depression: Description, causes, and interventions. Epilepsy & behavior. 2006;8:102-114.
1836.	BL H, DW C, KM A. Association of medically treated depression and age at natural menopause. American journal of epidemiology. 1995;141:1170-1176.
1837.	BL P. Perimenopausal depression. American journal of psychiatry. 2008;165:23-27.
1838.	BL P. Optimal management of perimenopausal depression. International journal of women's health. 2010;2:143-151.
1839.	BL P, AH C, Siegel S, NT M. Rational combination therapy in refractory migraine. Headache. 2008;48:805-819.
1840.	BL P, Daley J. A 45-Year-Old Woman With Premenstrual Dysphoric Disorder. Jama-Journal of the American Medical Association. 1999;281:368-373.
1841.	BL P, EL M. Light treatment of mood disorders. Dialogues in clinical neuroscience. 2003;5:353-365.
1842.	BL P, ML C, CA S, et al. Can Critically Timed Sleep Deprivation Be Useful in Pregnancy and Postpartum Depressions? Journal of affective disorders. 2000;60:201-212.
1843.	BL P, RP N. Chronobiological basis of female-specific mood disorders. [Review] [49 refs]. Neuropsychopharmacology. 2001;25:S102-108.
1844.	BL P, RP N. Chronobiological basis of female-specific mood disorders. Neuropsychopharmacology. 2001;25:S102-S108.
1845.	Telephone-delivered collaborative care for treating post-CABG depression: A randomized controlled trial, JAMA - Journal of the American Medical Association(2009).
1846.	BL R, BH B, MS L, Mazumdar S, HC S, CF R. The bypassing the blues treatment protocol: Stepped collaborative care for treating post-CABG depression. Psychosomatic medicine. 2009;71:217-230.
1847.	BL R, SL W, DM VDH, Buchbinder R. The efficacy and safety of antidepressants in inflammatory arthritis: A Cochrane systematic review. Journal of rheumatology. 2012;39:21-27.
1848.	Black B, Muralee S, RR T. Inappropriate sexual behaviors in dementia. Journal of geriatric psychiatry and neurology. 2005;18:155-162.
1849.	Blacker D. Maintenance treatment of major depression: A review of the literature. Harvard review of psychiatry. 1996;4:1-9.
1850.	Blaeser-Kiel G. Mirtazapine - The first NaSSA: Mechanism of action with favorable benefit risk profile. [German]. TW Neurologie Psychiatrie. 1996;10:689-692.
1851.	Blaeser-Kiel G. Antidepressant therapy with bupropion without disturbing the sexual function. [German]. Psychopharmakotherapie. 2007;14:167.
1852.	Blaeser-Kiel G. Bipolar depression: Add-on pramipexole helps resolve mood lows. [German]. Psychopharmakotherapie. 2009;16:94-95.
1853.	Blake J. Menopause: evidence-based practice. Best Practice and Research: Clinical Obstetrics and Gynaecology. 2006;20:799-839.
1854.	Blanco C, Okuda M, Rosenthal H, Lewis-Fernandez R. Duloxetine in the treatment of major depression and other psychiatric disorders. Expert review of clinical pharmacology. 2008;1:195-205.
1855.	Blank S, EJ L, BH M, et al. Outcome of late-life anxiety disorders during 32 weeks of citalopram treatment. Journal of clinical psychiatry. 2006;67:468-472.
1856.	Blardi P, A DL, Urso R, et al. Activity of citalopram on adenosine and serotonin circulating levels in depressed patients. Journal of clinical psychopharmacology. 2005;25:262-266.
1857.	Blazquez A, Mas S, MT P, et al. Plasma Fluoxetine Concentrations and Clinical Improvement in an Adolescent Sample Diagnosed With Major Depressive Disorder, Obsessive-Compulsive Disorder, or Generalized Anxiety Disorder. Journal of clinical psychopharmacology. 2014;34:318-326.
1858.	BLC W, RA B. Established and emerging therapies for Huntington's disease. Current molecular medicine. 2007;7:579-587.
1859.	Bleakley S. Review of choice and use of antidepressants. Progress in neurology and psychiatry. 2009;13:14-20.
1860.	Blier P. Possible Neurobiological Mechanisms Underlying Faster Onset of Antidepressant Action. Journal of clinical psychiatry. 2001;62:7-11.
1861.	Blier P. The pharmacology of putative early-onset antidepressant strategies. European neuropsychopharmacology. 2003;13:57-66.
1862.	Blier P. Dual Serotonin and Noradrenaline Reuptake Inhibitors: Focus on Their Differences. International journal of psychiatry in clinical practice. 2006;10:22-32.
1863.	Blier P. The sequenced treatment alternatives to relieve depression (STAR*D): A first look at the initial pharmacotherapy results. Clinical Neuropsychiatry. 2006;3:265-267.
1864.	Blier P. Optimal use of antidepressants: when to act? Journal of psychiatry & neuroscience. 2009;34:80.
1865.	Blier P. New developments in the rational site-directed pharmacotherapy of depression. Journal of affective disorders. 2010;Conference:S8.
1866.	Blier P. Combination of antidepressants from treatment initiation: Neurobiological bases and preliminary double-blind studies. International journal of neuropsychopharmacology. 2010;Conference:34.
1867.	Blier P. Neurotransmitter targeting in the treatment of depression. Journal of clinical psychiatry. 2013;74:19-24.
1868.	Blier P, Bergeron R. Effectiveness of pindolol with selected antidepressant drugs in the treatment of major depression. Journal of clinical psychopharmacology. 1995;15:217-222.
1869.	Blier P, Bergeron R. The use of pindolol to potentiate antidepressant medication. Journal of clinical psychiatry. 1998;59:16-25.
1870.	Blier P, Blondeau C. Neurobiological bases and clinical aspects of the use of aripiprazole in treatment-resistant major depressive disorder. Journal of affective disorders. 2011;128:S3-S10.
1871.	Blier P, C DM. Serotonin and Drug-Induced Therapeutic Responses in Major Depression, Obsessive-Compulsive and Panic Disorders. Neuropsychopharmacology. 1999;21:S91-S98.
1872.	Blier P, Gobbi G, Haddjeri N, Santarelli L, Mathew G, Hen R. Impact of substance P receptor antagonism on the serotonin and norepinephrine systems: Relevance to the antidepressant/anxiolytic response. Journal of psychiatry & neuroscience. 2004;29:208-218.
1873.	Blier P, Habib R, MF F. Pharmacotherapies in the management of obsessive-compulsive disorder. Canadian Journal of Psychiatry. 2006;51:417-430.
1874.	Blier P, M EM. Aesthetics predict failure. European neuropsychopharmacology. 2011;Conference:S633.
1875.	Blier P, Nutt D. Reply from the editors [2]. Journal of psychopharmacology (Oxford, England). 2007;21:670.
1876.	Blier P, PJ M, Bergeron R, JW S. Comparison of high-dose escitalopram, bupropion, and their combination from treatment initiation in major depressive disorder: A double-blind study. Neuropsychopharmacology. 2011;Conference:S421-S422.
1877.	Bloch M, Meiboom H, Lorberblat M, et al. Treatment of postpartum depression with psychotherapy and add-on sertraline: A double-blind, randomised, placebo-controlled study. European neuropsychopharmacology. 2011;Conference:S359-S360.
1878.	Bloch M, PJ S, DR R. Clinical aspects of premenstrual syndrome. Infertility and Reproductive Medicine Clinics of North America. 1996;7:315-329.
1879.	Blockman M. Selective serotonin reuptake inhibitors in children with major depression [3]. South African medical journal. 2006;96:476-477.
1880.	Blomgren D. Neuropsychiatry. Journal of Pharmacy Practice and Research. 2013;43:74-75.
1881.	Blondel-Hill E, SD S. Treatment of the chronic fatigue syndrome: A review and practical guide. Drugs. 1993;46:639-651.
1882.	Blumberger D, BH M, Kanellopoulos D, et al. The incidence of tardive dyskinesia in the study of pharmacotherapy for psychotic depression (STOP-PD). American journal of geriatric psychiatry. 2012;Conference:S116-S118.
1883.	BM D. The effectiveness of the treatment of depression in the physically ill elderly. Aging & mental health. 2000;4:9-20.
1884.	BM G. New on the market: Adalimumab and escitalopram. [German]. Pharmazeutische Zeitung. 2003;148:36.
1885.	BM G. Pregabalin for the treatment of generalized anxiety disorder. [German]. Pharmazeutische Zeitung. 2007;152:32-33.
1886.	BM G, BL C, Richardson R. Bridging the gap: Lessons we have learnt from the merging of psychology and psychiatry for the optimisation of treatments for emotional disorders. Behaviour research and therapy. 2014;62:3-16.
1887.	BM H, JA B, MA B, et al. Exercise Fails to Improve Neurocognition in Depressed Middle-Aged and Older Adults. Medicine and science in sports and exercise. 2008;40:1344-1352.
1888.	BM K. FDA panel seeks to balance risks in warnings for antidepressants. Journal of the American Medical Association. 2007;297:573-574.
1889.	BM K, Dimidjian S, SL R. Treatment preference, engagement, and clinical improvement in pharmacotherapy versus psychotherapy for depression. Behaviour research and therapy. 2010;48:799-804.
1890.	BM R, EC K. Visual hallucinations associated with varenicline: A case report. Journal of medical case reports. 2009.
1891.	BM S, RD S. A diagnostic approach to dysphagia. Clinics in Family Practice. 2004;6:525-546.
1892.	BM W, EH E, Lorenz R. Augmentation With Atypical Antipsychotics for Depression: a Review of Evidence-Based Support From the Medical Literature. Pharmacotherapy. 2013;33:344-359.
1893.	BN F. Imaging and cognitive tasks in clinical interventions forfemale-specific mood disorders. Biological psychiatry. 2010;Conference:174S.
1894.	BN F, Lord C, CN S. Depression during menopausal transition: A review of treatment strategies and pathophysiological correlates. Menopause international. 2008;14:123-128.
1895.	BN G, AJ R, MH T, et al. Primary Versus Specialty Care Outcomes for Depressed Outpatients Managed With Measurement-Based Care: Results From Star*D. Journal of general internal medicine. 2008;23:551-560.
1896.	BN G, Davis L, AJ R, Trivedi M, Fava M, SR W. The aims and design of the sequenced treatment alternatives to relieve depression (STAR*D) study. Primary psychiatry. 2005;12:36-41.
1897.	BN G, JF F, SB D, et al. Does the presence of accompanying symptom clusters differentiate the comparative effectiveness of second-line medication strategies for treating depression? Depression and anxiety. 2011;28:989-998.
1898.	BN G, SB D, AR E, et al. Treating depression after initial treatment failure: directly comparing switch and augmenting strategies in STAR*D. Journal of clinical psychopharmacology. 2012;32:114-119.
1899.	BN G, Warden D, MH T, SR W, Fava M, AJ R. What did STAR*D teach us? Results from a large-scale, practical, clinical trial for patients with depression. Psychiatric services (Washington, D.C.). 2009;60:1439-1445.
1900.	BO R, JRT D, DJ S, et al. A Pooled Analysis of Gender and Trauma-Type Effects on Responsiveness to Treatment of Ptsd With Venlafaxine Extended Release or Placebo. Journal of clinical psychiatry. 2008;69:1529-+.
1901.	BO R, TK K, JRT D, KT B, KM C, MH H. Placebo-Controlled Trial of Risperidone Augmentation for Selective Serotonin Reuptake Inhibitor-Resistant Civilian Posttraumatic Stress Disorder. Journal of clinical psychiatry. 2008;69:520-525.
1902.	Boath E, Henshaw C. The treatment of postnatal depression: A comprehensive literature review. Journal of reproductive and infant psychology. 2001;19:215-248.
1903.	Boban M. Multifaceted individualities in pharmacological treatments of obesity. Current clinical pharmacology. 2013;8:89-96.
1904.	Bocchio-Chiavetto L, Bagnardi V, Zanardini R, et al. Serum and Plasma Bdnf Levels in Major Depression: a Replication Study and Meta-Analyses. World journal of biological psychiatry. 2010;11:763-773.
1905.	Bochsler L, JS O, TR N. Desvenlafaxine: A new antidepressant. Medicine today. 2010;11:45-46.
1906.	Bochsler L, JS O, TR N. Duloxetine in the Acute and Continuation Treatment of Major Depressive Disorder. Expert review of neurotherapeutics. 2011;11:1525-1539.
1907.	Bocksberger JP, J-P G, Richard J, Dick P. Comparison of the efficacy of moclobemide and fluvoxamine in elderly patients with a severe depressive episode. European psychiatry. 1993;8:319-324.
1908.	Boessen R, MJ K, RHH G, DE G, KCB R. Increasing Trial Efficiency by Early Reallocation of Placebo Nonresponders in Sequential Parallel Comparison Designs: Application to Antidepressant Trials. Clinical trials (London, England). 2012;9:578-587.
1909.	Boessen R, RHH G, MJ K, DE G, KCB R. Classifying responders and non-responders; does it help when there is evidence of differentially responding patient groups? Journal of psychiatric research. 2012;46:1169-1173.
1910.	Boessen R, RHH G, MJ K, DE G, KCB R. Comparing HAMD(17) and HAMD subscales on their ability to differentiate active treatment from placebo in randomized controlled trials. Journal of affective disorders. 2013;145:363-369.
1911.	Bogetto F, Barzega G, Bellino S, Maina G, Ravizza L. Drug treatment of dysthymia: A clinical study. [Italian]. Rivista di psichiatria. 1997;32:1-5.
1912.	Bogetto F, RB R, Ferro G, Maina G, Ravizza L. Psychopharmacological treatment of burning mouth syndrome (BMS). A study on a sample of 121 patients. [Italian]. Minerva psichiatrica. 1999;40:1-10.
1913.	Boguslaw H, Beata Z. [A double-blind controlled study of the efficacy and acceptability of tianeptine in comparison with fluvoxamine in the treatment of depressed alcoholic patients]. [Polish]. Psychiatria polska. 2006;40:579-597.
1914.	Bokor G, PD A. Attention-deficit/hyperactivity disorder. Journal of pharmacy practice. 2014;27:336-349.
1915.	Bollini P, Pampallona S, Tibaldi G, Kupelnick B, Munizza C. Effectiveness of antidepressants. Meta-analysis of dose-effect relationships in randomised clinical trials. British journal of psychiatry. 1999;174:297-303.
1916.	Bombardier C, Fann J, JS R, et al. Venlafaxine XR for major depressive disorder after spinal cord injury: Rationale, results, and recommendations. Topics in spinal cord injury rehabilitation. 2013;Conference:5.
1917.	Bonaccorso S, A-H L, Verkerk R, et al. Immune markers in fibromyalgia: Comparison with major depressed patients and normal volunteers. Journal of affective disorders. 1998;48:75-82.
1918.	Bonaccorso S, Ricciardi A, Matrisciano F, et al. Activation of serotonin metabolism and bdnf changes in depressed patients with multiple sclerosis during interferon-beta therapy. European psychiatry. 2009;Conference:S618.
1919.	Bondolfi G, JM A, Golaz J, Gex-Fabry M, Gervasoni N, Bertschy G. A Stepwise Drug Treatment Algorithm to Obtain Complete Remission in Depression: a Geneva Study. Swiss medical weekly. 2006;136:78-85.
1920.	Bondy B, Zill P. Molecular methods for individualization of psychotropic drug treatment. Current Pharmacogenomics. 2006;4:177-189.
1921.	Bonne O, JM G, DA L, et al. Corticotropin-Releasing Factor, Interleukin-6, Brain-Derived Neurotrophic Factor, Insulin-Like Growth Factor-1, and Substance P in the Cerebrospinal Fluid of Civilians With Posttraumatic Stress Disorder Before and After Treatment With Paroxetine. Journal of clinical psychiatry. 2011;72:1124-1128.
1922.	Bonne O, Krausz Y, Aharon Y, Gelfin Y, Chisin R, Lerer B. Clinical Doses of Fluoxetine and Cerebral Blood Flow in Healthy Volunteers. Psychopharmacology. 1999;143:24-28.
1923.	Bonnet U. Moclobemide: therapeutic use and clinical studies. [Review] [261 refs]. CNS drug reviews. 2003;9:97-140.
1924.	Bonnie S, Neal D, Sherry P, et al. Fluoxetine, smoking, and history of major depression: A randomized controlled trial. Journal of consulting and clinical psychology. 2007;75:85-94.
1925.	Bonnyaud-Fernandez F, Dagens V. The effect of antidepressants on somatic disorders caused by a depressive state: Is it the result of a specific impact? Tianeptine as an example. [French]. Annales de Psychiatrie. 1996;11:56-62.
1926.	Bonuccelli U, Meco G, Fabbrini G, et al. A Non-Comparative Assessment of Tolerability and Efficacy of Duloxetine in the Treatment of Depressed Patients With Parkinson's Disease. Expert opinion on pharmacotherapy. 2012;13:2269-2280.
1927.	Booij J, Kemp P. Dopamine transporter imaging with [123I]FP-CIT SPECT: Potential effects of drugs. European journal of nuclear medicine and molecular imaging. 2008;35:424-438.
1928.	Booij L, AJW VDD, PMJ H, WJ R. Acute Tryptophan Depletion in Depressed Patients Treated With a Selective Serotonin-Noradrenalin Reuptake Inhibitor: Augmentation of Antidepressant Response? Journal of affective disorders. 2005;86:305-311.
1929.	Booij L, AJW VDD, PMJ H, WJ R. Acute Tryptophan Depletion in Depressed Patients Treated With a Selective Serotonin-Noradrenalin Reuptake Inhibitor: Augmentation of Antidepressant Response? Journal of affective disorders. 2005;86:305-311.
1930.	Booij L, AJW VDD, WJ R. Monoamine depletion in psychiatric and healthy populations: Review. Molecular psychiatry. 2003;8:951-973.
1931.	Booth S, Bausewein C, Higginson I, SH M. Pharmacological treatment of refractory breathlessness. Expert review of respiratory medicine. 2009;3:21-36.
1932.	Borand L, Madec Y, Laureillard D, et al. Plasma concentrations, efficacy and safety of efavirenz in HIV-infected adults treated for tuberculosis in cambodia (ANRS 1295-CIPRA KH001 CAMELIA Trial). PloS one. 2014.
1933.	Borghi J, JF G. Economic Impact of Using Mirtazapine Compared to Amitriptyline and Fluoxetine in the Treatment of Moderate and Severe Depression in the Uk. European psychiatry. 2000;15:378-387.
1934.	Borgne A, H-J A, Berlin I. Current therapeutic strategies in smoking cessation. [French]. Revue du praticien. 2004;54:1883-1893.
1935.	Boris B. Remission of a mother's depression is associated with her child's mental health. American journal of psychiatry. 2011;168:563-565.
1936.	Boris N, Yuly B, Belmaker RH. Controlled Double-Blind Trial of Phenytoin vs. Fluoxetine in Major Depressive Disorder. Journal of clinical psychiatry. 2005;66:586-590.
1937.	Borisovskaya A, Pascualy M, Borson S. Cognitive and Neuropsychiatric Impairments in Alzheimer's Disease: Current Treatment Strategies. Current psychiatry reports. 2014.
1938.	Borrelli B, Niaura R, NJ K, et al. Development of major depressive disorder during smoking-cessation treatment. Journal of clinical psychiatry. 1996;57:534-538.
1939.	Use of functional imaging across clinical phases in CNS drug development, Translational psychiatry(2013).
1940.	Borsook D, Edwards R, Elman I, Becerra L, Levine J. Pain and analgesia: The value of salience circuits. Progress in neurobiology. 2013;104:93-105.
1941.	Borthwick M, Barnett N. Delirium: A guide to a common condition. Pharmaceutical journal. 2010;285:155-158.
1942.	Bortolotti B, Menchetti M, Bellini F, MB M, Berardi D. Psychological interventions for major depression in primary care: a meta-analytic review of randomized controlled trials. [Review] [56 refs]. General hospital psychiatry. 2008;30:293-302.
1943.	Borwin B, F AH, T DO. Escitalopram in the Treatment of Anxiety Symptoms Associated with Depression. Depression and anxiety. 2007;24:53-61.
1944.	Borwin B, S BD, T DO, Friis AH, J SD. What is the threshold for symptomatic response and remission for major depressive disorder, panic disorder, social anxiety disorder, and generalized anxiety disorder? [References]. Journal of clinical psychiatry. 2006;67:1428-1434.
1945.	Bosc M. Assessment of social functioning in depression. [Review] [38 refs]. Comprehensive psychiatry. 2000;41:63-69.
1946.	Bosc M, Dubini A, Polin V. Development and validation of a social functioning scale, the Social Adaptation Self-evaluation Scale. European neuropsychopharmacology. 1997;7 Suppl 1:S57-70; discussion S71-53.
1947.	Bosc M, Dubini A, Polin V. Development and validation of a social functioning scale, the Social Adaptation Self-evaluation Scale. European neuropsychopharmacology. 1997;7:S57-S70.
1948.	Bose A, Korotzer A, Gommoll C, DY L. Randomized Placebo-Controlled Trial of Escitalopram and Venlafaxine Xr in the Treatment of Generalized Anxiety Disorder. Depression and anxiety. 2008;25:854-861.
1949.	Early non-response in patients with severe depression: Escitalopram up-titration versus switch to duloxetine, Clinical drug investigation(2012).
1950.	Bottiglieri T. Folate, Vitamin B12, and S-Adenosylmethionine. Psychiatric clinics of North America. 2013;36:1-13.
1951.	Bottlender R, Rudolf D, Strauss A, H-J M. Mood-stabilisers reduce the risk of developing antidepressant-induced maniform states in acute treatment of bipolar I depressed patients. Journal of affective disorders. 2001;63:79-83.
1952.	Bouchard JM, Delaunay J, J-P D, et al. Citalopram versus maprotiline: A controlled, clinical, multicentre trial in depressed patients. Acta psychiatrica Scandinavica. 1987;76:583-592.
1953.	Bougerol T, J-C S, Patris M, Strub N, Lemming O, HE HP. Citalopram and fluoxetine in major depression. Comparison of two clinical trials in a psychiatrist setting and in general practice. Clinical drug investigation. 1997;14:77-89.
1954.	Bougerol T, Uchida C, J-P G, Kohler M, Mikkelsen H. Efficacy and tolerability of moclobemide compared with fluvoxamine in depressive disorder (DSM III): A French/Swiss double-blind trial. Psychopharmacology. 1992;106:102-108.
1955.	Bougerol T, Uchida C, J-P G, Kohler M, Mikkelsen H. Efficacy and tolerability of moclobemide compared with fluvoxamine in depressive disorder (DSM III). Psychopharmacology. 1992;106:S102-S108.
1956.	Bougerol T, Uchida C, JP G, Kohler M, Mikkelsen H. Efficacy and Tolerability of Moclobemide Compared With Fluvoxamine in Depressive Disorder (Dsm Iii) - a French Swiss Double-Blind Trial. Psychopharmacology. 1992;106:S102-S108.
1957.	Bougerol T, Uchida C, JP G, Kohler M, Mikkelsen H. Efficacy and tolerability of moclobemide compared with fluvoxamine in depressive disorder (DSM III). A French/Swiss double-blind trial. Psychopharmacology. 1992;106 Suppl:S102-108.
1958.	Bould H, Wiles N, Potokar J, et al. Does baseline fatigue influence treatment response to reboxetine or citalopram in depression? An open label randomized controlled trial. Journal of psychopharmacology (Oxford, England). 2012;26:663-669.
1959.	Boulenger JP, Hermes A, Huusom AKT, Weiller E. Baseline anxiety effect on outcome of SSRI treatment in patients with severe depression: Escitalopram vs paroxetine. Current medical research and opinion. 2010;26:605-614.
1960.	The pharmacokinetics of standard antidepressants with aripiprazole as adjunctive therapy: Studies in healthy subjects and in patients with major depressive disorder, Journal of psychopharmacology (Oxford, England)(2010).
1961.	Bourdeaux R, Pannetier P, Younos C, Desor D, PR L, Capolaghi B. Fluoxetine: Relationships Among Plasma Concentrations and Therapeutic Effects in the Treatment of 32 Patients With Major Depressive Disorder at 20 Mg/Day. Encephale-Revue De Psychiatrie Clinique Biologique Et Therapeutique. 1998;24:57-61.
1962.	Bourgeois J, MM E, L VB, Petrovic M, RH VS. The use of antidepressants in Belgian nursing homes: Focus on indications and dosages in the PHEBE study. Drugs & aging. 2012;29:759-769.
1963.	Bourin M. New pharmacological aspects of antidepressants. [French]. Journal of psychiatry & neuroscience. 1994;19:7-10.
1964.	Bourin M. Use of paroxetine for the treatment of depression and anxiety disorders in the elderly: A review. Human psychopharmacology. 2003;18:185-190.
1965.	Bourin M, Chenu F, Prica C, Hascoet M. Augmentation Effect of Combination Therapy of Aripiprazole and Antidepressants on Forced Swimming Test in Mice. Psychopharmacology. 2009;206:97-107.
1966.	Bourin M, Chue P, Guillon Y. Paroxetine: a Review. CNS drug reviews. 2001;7:25-47.
1967.	Bourin M, Prica C. Melatonin receptor agonist agomelatine: A new drug for treating unipolar depression. Current pharmaceutical design. 2009;15:1675-1682.
1968.	Bourine M, Lambert O. Pharmacotherapy of anxious disorders. Human psychopharmacology. 2002;17:383-400.
1969.	Bowden C. The effectiveness of divalproate in all forms of mania and the broader bipolar spectrum: Many questions, few answers. Journal of affective disorders. 2004;79:S9-S14.
1970.	Boyer P. [Proofs of efficacy]. [French]. Encephale. 1999;25 Spec No:25-29.
1971.	Boyer P. Proofs of efficacy. [French]. Encephale. 1999;25:29-31.
1972.	Boyer P, Briley M. Milnacipran, a new specific serotonin and noradrenaline reuptake inhibitor. Drugs of today (Barcelona, Spain : 1998). 1998;34:709-720.
1973.	Boyer P, JM D, JC B, JM H, Troy S. Clinical and economic comparison of sertraline and fluoxetine in the treatment of depression. A 6-month double-blind study in a primary-care setting in France. PharmacoEconomics. 1998;13:157-169.
1974.	Boyer P, JP T, Falissart B, Troy S. Sequential Improvement of Anxiety, Depression and Anhedonia With Sertraline Treatment in Patients With Major Depression. Journal of clinical pharmacy and therapeutics. 2000;25:363-371.
1975.	Boyer P, Mahe V, Hackett D. Social Adjustment in Generalised Anxiety Disorder: a Long-Term Placebo-Controlled Study of Venlafaxine Extended Release. European psychiatry. 2004;19:272-279.
1976.	Boyer P, Mahe V, Hackett D. Social Adjustment in Generalised Anxiety Disorder: a Long-Term Placebo-Controlled Study of Venlafaxine Extended Release. European psychiatry. 2004;19:272-279.
1977.	Boynton L, Bentley J, Strachan E, Barbato A, Raskind M. Preliminary findings concerning the use of prazosin for the treatment of posttraumatic nightmares in a refugee population. Journal of psychiatric practice. 2009;15:454-459.
1978.	BP B, JI H, JE J, et al. Rapid enhancement of glutamatergic neurotransmission in bipolar depression following treatment with riluzole. Neuropsychopharmacology. 2010;35:834-846.
1979.	BP B, JL R, KV F, KA R, JM J, JI H. Memantine in the Treatment of Binge Eating Disorder: an Open-Label, Prospective Trial. International journal of eating disorders. 2008;41:520-526.
1980.	BP B, KV F, JL R, KA R, HG PJ, JI H. Duloxetine in the Treatment of Irritable Bowel Syndrome: an Open-Label Pilot Study. Human Psychopharmacology-Clinical and Experimental. 2009;24:423-428.
1981.	BP G, Lanfumey L, AM G. Microdialysis approach to study serotonin outflow in mice following selective serotonin reuptake inhibitors and substance P (Neurokinin 1) receptor antagonist administration: A review. Current drug targets. 2006;7:187-201.
1982.	BP G, M EM, Blier P. Prospect of a dopamine contribution in the next generation of antidepressant drugs: The triple reuptake inhibitors. Current drug targets. 2009;10:1069-1084.
1983.	BP M, Y-C C, T-W P, PD M. Pharmacological treatment of primary negative symptoms in schizophrenia: A systematic review. Schizophrenia research. 2006;88:5-25.
1984.	BP Y, YS C, GA M. Is generic fluoxetine effective? Journal of affective disorders. 2004;81:185-186.
1985.	BPV S, Rammohan B, Kumar A. The effective study of aqueous extract of Crocus sativus Linn.(Saffron) in depressed mice. International Journal of PharmTech Research. 2014;6:1143-1152.
1986.	BR B. Involuntary emotional expression disorder: Treating the untreated. CNS spectrums. 2007;12:23-27.
1987.	BR F, BF F. Psychiatric comorbidity in the treatment of patients with inflammatory bowel disease. World journal of gastroenterology. 2014;20:3552-3563.
1988.	BR G, Norbury R, Selvaraj S, PJ C, CJ H. Short-term SSRI treatment normalises amygdala hyperactivity in depressed patients. Psychological medicine. 2012;42:2609-2617.
1989.	BR M, Pokrajac M, Timotijevi? I, Varagi? V. The influence of lithium on fluvoxamine therapeutic efficacy and pharmacokinetics in depressed patients on combined fluvoxamine-lithium therapy. International clinical psychopharmacology. 1997;12:207-212.
1990.	BR R, JR S, JM T, Rindskopf D, BS P, SP R. Deconstructing pediatric depression trials: An analysis of the effects of expectancy and therapeutic contact. Journal of the American Academy of Child and Adolescent Psychiatry. 2011;50:782-795.
1991.	BR R, JR S, SP R. Does Study Design Influence Outcome? The Effects of Placebo Control and Treatment Duration in Antidepressant Trials. Psychotherapy and psychosomatics. 2009;78:172-181.
1992.	BR R, JR S, SP R. Does Differential Drop-Out Explain the Influence of Study Design on Antidepressant Response? A Meta-Analysis. Journal of affective disorders. 2012;140:57-65.
1993.	BR R, MD M, Nelson C, Roose S. The clinical management of late life depression: Implications for signal detection and treatment outcome. American journal of geriatric psychiatry. 2014;Conference:S31-S32.
1994.	BR R, MM W, Glass A, JW S. The Role of Patient Expectancy in Placebo and Nocebo Effects in Antidepressant Trials. Journal of clinical psychiatry. 2014;75:1040-1046.
1995.	BR R, MM W, Glass A, JW S. The role of patient expectancy in placebo and nocebo effects in antidepressant trials. Journal of clinical psychiatry. 2014;75:1040-1046.
1996.	BR R, SM M, Wang P, et al. A Randomized, Prospective Pilot Study of Patient Expectancy and Antidepressant Outcome. Psychological medicine. 2013;43:975-982.
1997.	BR R, Tandler J, PJ B, JR S, SP R. Clinic Visits in Late-Life Depression Trials: Effects on Signal Detection and Therapeutic Outcome. American journal of geriatric psychiatry. 2014;22:1452-1461.
1998.	BR R, TD W, SP R. Expectancy and the treatment of depression: A review of experimental methodology and effects on patient outcome. Current psychiatry reviews. 2010;6:1-10.
1999.	BR R, TM C, Persaud A, PJ B, JR S, SP R. Less is more in antidepressant clinical trials: A meta-analysis of the effect of visit frequency on treatment response and dropout. Journal of clinical psychiatry. 2013;74:703-715.
2000.	Braconnier A, R LC, Cohen D, Group D. Paroxetine versus clomipramine in adolescents with severe major depression: A double-blind, randomized, multicenter trial. Journal of the American Academy of Child and Adolescent Psychiatry. 2003;42:22-29.
[truncated: 13,284 more rows]
